# Supplementary material for: Isolation of a putative sulfur comproportionating microorganism
Source: Sci Rep. 2025 May 23;15:17999. doi: 10.1038/s41598-025-01009-y (PMC12102312; doi:10.1038/s41598-025-01009-y)
Supplement: Supplementary file 3 — Supplementary Material 3 [file 41598_2025_1009_MOESM3_ESM.xlsx]

## Sheet: SupplementalData
Supplementary Tables
Table S3	Protein annotations from EggNOG-mapper2, MetaSanity, and Anvi'o. Column 1 lists the locus tags for each protein.
Table S4	Annotation output "HMMHitNum" from METABOLIC annotation software
Table S5	Annotation output "FunctionHit" from METABOLIC annotation software
Table S6	Annotation output "KEGGModuleHit" from METABOLIC annotation software
Table S7	Annotation output "KEGGModuleStepHit" from METABOLIC annotation software
Table S8	Annotation output "dbCAN2Hit" from METABOLIC annotation software
Table S9	Annotation output "MEROPSHit" from METABOLIC annotation software

## Sheet: Table S3
ID	GeneNumber	CAZy	KO	MEROPS_Pfam	is_extracellular	EggNog	Anvio	Notes	Category
Acidithiobacillus_thiooxidaons_RS19-104.protein_0.faa	0	None	None	None	None	Oligopeptide/dipeptide transporter, C-terminal region	ABC-type dipeptide/oligopeptide/nickel transport system, ATPase component		Transporter
Acidithiobacillus_thiooxidaons_RS19-104.protein_1.faa	1	None	None	None	None	Oligopeptide/dipeptide transporter, C-terminal region	ABC-type dipeptide/oligopeptide/nickel transport system, ATPase component		Transporter
Acidithiobacillus_thiooxidaons_RS19-104.protein_2.faa	2	None	K02034 peptide/nickel transport system permease protein	None	None	Binding-protein-dependent transport system inner membrane component	ABC-type dipeptide/oligopeptide/nickel transport system, permease component		Transporter
Acidithiobacillus_thiooxidaons_RS19-104.protein_3.faa	3	None	K02033 peptide/nickel transport system permease protein	None	None	Binding-protein-dependent transport system inner membrane component	ABC-type dipeptide/oligopeptide/nickel transport system, permease component		Transporter
Acidithiobacillus_thiooxidaons_RS19-104.protein_4.faa	4	None	None	None	None	TonB C terminal	Periplasmic protein TonB, links inner and outer membranes
Acidithiobacillus_thiooxidaons_RS19-104.protein_5.faa	5	None	K03559 biopolymer transport protein ExbD	None	None	Biopolymer transport protein ExbD TolR	Biopolymer transport protein ExbD
Acidithiobacillus_thiooxidaons_RS19-104.protein_6.faa	6	None	K03561 biopolymer transport protein ExbB	None	None	MotA/TolQ/ExbB proton channel family	Biopolymer transport protein ExbB/TolQ
Acidithiobacillus_thiooxidaons_RS19-104.protein_7.faa	7	None	None	None	None	#N/A	0
Acidithiobacillus_thiooxidaons_RS19-104.protein_8.faa	8	None	K03074 preprotein translocase subunit SecF	None	None	Part of the Sec protein translocase complex. Interacts with the SecYEG preprotein conducting channel. SecDF uses the proton motive force (PMF) to complete protein translocation after the ATP-dependent function of SecA	Preprotein translocase subunit SecF
Acidithiobacillus_thiooxidaons_RS19-104.protein_9.faa	9	None	K03072 preprotein translocase subunit SecD	None	None	Part of the Sec protein translocase complex. Interacts with the SecYEG preprotein conducting channel. SecDF uses the proton motive force (PMF) to complete protein translocation after the ATP-dependent function of SecA	Preprotein translocase subunit SecD
Acidithiobacillus_thiooxidaons_RS19-104.protein_10.faa	10	None	K03210 preprotein translocase subunit YajC	None	None	Preprotein translocase subunit	Preprotein translocase subunit YajC
Acidithiobacillus_thiooxidaons_RS19-104.protein_11.faa	11	None	K00773 queuine tRNA-ribosyltransferase [EC:2.4.2.29]	None	None	Catalyzes the base-exchange of a guanine (G) residue with the queuine precursor 7-aminomethyl-7-deazaguanine (PreQ1) at position 34 (anticodon wobble position) in tRNAs with GU(N) anticodons (tRNA-Asp, -Asn, -His and -Tyr). Catalysis occurs through a double-displacement mechanism. The nucleophile active site attacks the C1' of nucleotide 34 to detach the guanine base from the RNA, forming a coval…	Queuine/archaeosine tRNA-ribosyltransferase
Acidithiobacillus_thiooxidaons_RS19-104.protein_12.faa	12	None	K07568 S-adenosylmethionine:tRNA ribosyltransferase-isomerase [EC:2.4.99.17]	None	None	Transfers and isomerizes the ribose moiety from AdoMet to the 7-aminomethyl group of 7-deazaguanine (preQ1-tRNA) to give epoxyqueuosine (oQ-tRNA)	S-adenosylmethionine:tRNA-ribosyltransferase-isomerase (queuine synthetase)
Acidithiobacillus_thiooxidaons_RS19-104.protein_13.faa	13	None	K03699 putative hemolysin	None	None	Domain of unknown function DUF21	Hemolysin or related protein, contains CBS domains
Acidithiobacillus_thiooxidaons_RS19-104.protein_14.faa	14	None	None	None	None	CBS domain	Signal-transduction protein containing cAMP-binding, CBS, and nucleotidyltransferase domains
Acidithiobacillus_thiooxidaons_RS19-104.protein_15.faa	15	None	K10764 O-succinylhomoserine sulfhydrylase [EC:2.5.1.-]	None	None	Catalyzes the formation of L-homocysteine from O- succinyl-L-homoserine (OSHS) and hydrogen sulfide	Cystathionine beta-lyase/cystathionine gamma-synthase
Acidithiobacillus_thiooxidaons_RS19-104.protein_16.faa	16	None	K00764 amidophosphoribosyltransferase [EC:2.4.2.14]	None	None	Catalyzes the formation of phosphoribosylamine from phosphoribosylpyrophosphate (PRPP) and glutamine	Glutamine phosphoribosylpyrophosphate amidotransferase
Acidithiobacillus_thiooxidaons_RS19-104.protein_17.faa	17	None	K03558 membrane protein required for colicin V production	None	None	Colicin V production protein	Uncharacterized membrane protein, required for colicin V production
Acidithiobacillus_thiooxidaons_RS19-104.protein_18.faa	18	None	K11754 dihydrofolate synthase / folylpolyglutamate synthase [EC:6.3.2.12 6.3.2.17]	None	None	Mur ligase middle domain	Folylpolyglutamate synthase/Dihydropteroate synthase
Acidithiobacillus_thiooxidaons_RS19-104.protein_19.faa	19	None	K01963 acetyl-CoA carboxylase carboxyl transferase subunit beta [EC:6.4.1.2 2.1.3.15]	None	None	Component of the acetyl coenzyme A carboxylase (ACC) complex. Biotin carboxylase (BC) catalyzes the carboxylation of biotin on its carrier protein (BCCP) and then the CO(2) group is transferred by the transcarboxylase to acetyl-CoA to form malonyl- CoA	Acetyl-CoA carboxylase beta subunit
Acidithiobacillus_thiooxidaons_RS19-104.protein_20.faa	20	None	K01695 tryptophan synthase alpha chain [EC:4.2.1.20]	None	None	The alpha subunit is responsible for the aldol cleavage of indoleglycerol phosphate to indole and glyceraldehyde 3- phosphate	Tryptophan synthase alpha chain		Protein synthesis
Acidithiobacillus_thiooxidaons_RS19-104.protein_21.faa	21	None	K01696 tryptophan synthase beta chain [EC:4.2.1.20]	None	None	The beta subunit is responsible for the synthesis of L- tryptophan from indole and L-serine	Tryptophan synthase beta chain		Protein synthesis
Acidithiobacillus_thiooxidaons_RS19-104.protein_22.faa	22	None	K01817 phosphoribosylanthranilate isomerase [EC:5.3.1.24]	None	None	Belongs to the TrpF family	Phosphoribosylanthranilate isomerase
Acidithiobacillus_thiooxidaons_RS19-104.protein_23.faa	23	None	K06173 tRNA pseudouridine38-40 synthase [EC:5.4.99.12]	None	None	Formation of pseudouridine at positions 38, 39 and 40 in the anticodon stem and loop of transfer RNAs	tRNA U38,U39,U40 pseudouridine synthase TruA
Acidithiobacillus_thiooxidaons_RS19-104.protein_24.faa	24	None	K08086 pilus assembly protein FimV	None	None	COG3170 Tfp pilus assembly protein FimV	Tfp pilus assembly protein FimV
Acidithiobacillus_thiooxidaons_RS19-104.protein_25.faa	25	None	K00133 aspartate-semialdehyde dehydrogenase [EC:1.2.1.11]	None	None	Catalyzes the NADPH-dependent formation of L-aspartate- semialdehyde (L-ASA) by the reductive dephosphorylation of L- aspartyl-4-phosphate	Aspartate-semialdehyde dehydrogenase
Acidithiobacillus_thiooxidaons_RS19-104.protein_26.faa	26	None	K00052 3-isopropylmalate dehydrogenase [EC:1.1.1.85]	None	None	Catalyzes the oxidation of 3-carboxy-2-hydroxy-4- methylpentanoate (3-isopropylmalate) to 3-carboxy-4-methyl-2- oxopentanoate. The product decarboxylates to 4-methyl-2 oxopentanoate	Isocitrate/isopropylmalate dehydrogenase
Acidithiobacillus_thiooxidaons_RS19-104.protein_27.faa	27	None	None	None	None	0	0
Acidithiobacillus_thiooxidaons_RS19-104.protein_28.faa	28	None	K03752 molybdenum cofactor guanylyltransferase [EC:2.7.7.77]	None	None	Transfers a GMP moiety from GTP to Mo-molybdopterin (Mo- MPT) cofactor (Moco or molybdenum cofactor) to form Mo- molybdopterin guanine dinucleotide (Mo-MGD) cofactor	Molybdopterin-guanine dinucleotide biosynthesis protein A	Sulfite oxidase contains molybdopterin, prosthetic group of thiosulfate reductase
Acidithiobacillus_thiooxidaons_RS19-104.protein_29.faa	29	None	K03753 molybdopterin-guanine dinucleotide biosynthesis adapter protein	None	None	molybdopterin-guanine dinucleotide biosynthesis	Molybdopterin-guanine dinucleotide biosynthesis protein
Acidithiobacillus_thiooxidaons_RS19-104.protein_30.faa	30	None	K03750 molybdopterin molybdotransferase [EC:2.10.1.1]	None	None	MoeA N-terminal region (domain I and II)	Molybdopterin biosynthesis enzyme
Acidithiobacillus_thiooxidaons_RS19-104.protein_31.faa	31	None	None	None	None	PLD-like domain	Phosphatidylserine/phosphatidylglycerophosphate/cardiolipin synthase or related enzyme
Acidithiobacillus_thiooxidaons_RS19-104.protein_32.faa	32	None	K07226 heme iron utilization protein	None	None	Pyridoxamine 5'-phosphate oxidase	Putative heme iron utilization protein
Acidithiobacillus_thiooxidaons_RS19-104.protein_33.faa	33	None	K00569 thiopurine S-methyltransferase [EC:2.1.1.67]	None	None	Belongs to the class I-like SAM-binding methyltransferase superfamily. TPMT family	tRNA/tmRNA/rRNA uracil-C5-methylase, TrmA/RlmC/RlmD family
Acidithiobacillus_thiooxidaons_RS19-104.protein_34.faa	34	None	None	None	None	Transcriptional regulator, LysR	DNA-binding transcriptional regulator, LysR family
Acidithiobacillus_thiooxidaons_RS19-104.protein_35.faa	35	None	K03446 MFS transporter, DHA2 family, multidrug resistance protein	None	None	Major facilitator Superfamily	Predicted arabinose efflux permease, MFS family
Acidithiobacillus_thiooxidaons_RS19-104.protein_36.faa	36	None	None	None	None	Outer membrane efflux protein	Outer membrane protein TolC
Acidithiobacillus_thiooxidaons_RS19-104.protein_37.faa	37	None	K03543 membrane fusion protein, multidrug efflux system	None	None	HlyD membrane-fusion protein of T1SS	Multidrug resistance efflux pump
Acidithiobacillus_thiooxidaons_RS19-104.protein_38.faa	38	None	None	None	None	Belongs to the globin family	Hemoglobin-like flavoprotein
Acidithiobacillus_thiooxidaons_RS19-104.protein_39.faa	39	None	None	None	None	Oxidoreductase FAD-binding domain	Ferredoxin|Ferredoxin-NADP reductase
Acidithiobacillus_thiooxidaons_RS19-104.protein_40.faa	40	None	None	None	None	HhH-GPD superfamily base excision DNA repair protein	3-methyladenine DNA glycosylase/8-oxoguanine DNA glycosylase
Acidithiobacillus_thiooxidaons_RS19-104.protein_41.faa	41	None	None	None	None	Protein of unknown function, DUF488	Uncharacterized conserved protein YeaO, DUF488 family
Acidithiobacillus_thiooxidaons_RS19-104.protein_42.faa	42	None	K21563 CRP/FNR family transcriptional regulator, dissimilatory nitrate respiration regulator	None	None	Transcriptional regulator, Crp Fnr family	cAMP-binding domain of CRP or a regulatory subunit of cAMP-dependent protein kinases
Acidithiobacillus_thiooxidaons_RS19-104.protein_43.faa	43	None	None	None	None	COG0715 ABC-type nitrate sulfonate bicarbonate transport systems periplasmic components	ABC-type nitrate/sulfonate/bicarbonate transport system, periplasmic component
Acidithiobacillus_thiooxidaons_RS19-104.protein_44.faa	44	None	K02575 MFS transporter, NNP family, nitrate/nitrite transporter	None	None	Major Facilitator Superfamily	Nitrate/nitrite transporter NarK
Acidithiobacillus_thiooxidaons_RS19-104.protein_45.faa	45	None	None	None	None	Alginate export	0
Acidithiobacillus_thiooxidaons_RS19-104.protein_46.faa	46	None	K00362 nitrite reductase (NADH) large subunit [EC:1.7.1.15]	None	None	Nitrite and sulphite reductase 4Fe-4S domain	NAD(P)H-nitrite reductase, large subunit
Acidithiobacillus_thiooxidaons_RS19-104.protein_47.faa	47	None	K00363 nitrite reductase (NADH) small subunit [EC:1.7.1.15]	None	None	Rieske-like [2Fe-2S] domain	Ferredoxin subunit of nitrite reductase or a ring-hydroxylating dioxygenase
Acidithiobacillus_thiooxidaons_RS19-104.protein_48.faa	48	None	K00372 assimilatory nitrate reductase catalytic subunit [EC:1.7.99.-]	None	None	Molybdopterin oxidoreductase Fe4S4 domain	Anaerobic selenocysteine-containing dehydrogenase|NAD(P)H-nitrite reductase, large subunit
Acidithiobacillus_thiooxidaons_RS19-104.protein_49.faa	49	None	None	None	None	Glycosyl transferase family, helical bundle domain	Anthranilate phosphoribosyltransferase
Acidithiobacillus_thiooxidaons_RS19-104.protein_50.faa	50	None	K02303 uroporphyrin-III C-methyltransferase [EC:2.1.1.107]	None	None	Belongs to the precorrin methyltransferase family	Uroporphyrinogen-III methylase (siroheme synthase)
Acidithiobacillus_thiooxidaons_RS19-104.protein_51.faa	51	None	None	None	None	CbiX	Sirohydrochlorin ferrochelatase
Acidithiobacillus_thiooxidaons_RS19-104.protein_52.faa	52	None	K07183 two-component system, response regulator / RNA-binding antiterminator	None	None	ANTAR	Two-component response regulator, AmiR/NasT family, consists of REC and RNA-binding antiterminator (ANTAR) domains
Acidithiobacillus_thiooxidaons_RS19-104.protein_53.faa	53	None	None	None	None	EamA-like transporter family	Permease of the drug/metabolite transporter (DMT) superfamily|ABC-type Zn uptake system ZnuABC, Zn-binding component ZnuA
Acidithiobacillus_thiooxidaons_RS19-104.protein_54.faa	54	None	None	None	None	Antioxidant protein with alkyl hydroperoxidase activity. Required for the reduction of the AhpC active site cysteine residues and for the regeneration of the AhpC enzyme activity	Alkylhydroperoxidase family enzyme, contains CxxC motif
Acidithiobacillus_thiooxidaons_RS19-104.protein_55.faa	55	None	None	None	None	Belongs to the resistance-nodulation-cell division (RND) (TC 2.A.6) family	Multidrug efflux pump subunit AcrB
Acidithiobacillus_thiooxidaons_RS19-104.protein_56.faa	56	None	None	None	None	Belongs to the membrane fusion protein (MFP) (TC 8.A.1) family	Multidrug efflux pump subunit AcrA (membrane-fusion protein)
Acidithiobacillus_thiooxidaons_RS19-104.protein_57.faa	57	None	None	None	None	outer membrane efflux protein	Outer membrane protein TolC
Acidithiobacillus_thiooxidaons_RS19-104.protein_58.faa	58	None	None	None	None	Protein of unknown function (DUF2442)	0
Acidithiobacillus_thiooxidaons_RS19-104.protein_59.faa	59	None	None	None	None	0	0
Acidithiobacillus_thiooxidaons_RS19-104.protein_60.faa	60	None	None	None	None	#N/A	0
Acidithiobacillus_thiooxidaons_RS19-104.protein_61.faa	61	None	K07746 antitoxin ParD1/3/4	None	None	transcriptional regulators containing the CopG Arc MetJ DNA-binding domain	Transcriptional regulator, contains Arc/MetJ-type RHH (ribbon-helix-helix) DNA-binding domain
Acidithiobacillus_thiooxidaons_RS19-104.protein_62.faa	62	None	K19092 toxin ParE1/3/4	None	None	ParE toxin of type II toxin-antitoxin system, parDE	Plasmid stabilization system protein ParE
Acidithiobacillus_thiooxidaons_RS19-104.protein_63.faa	63	None	None	None	None	PhoQ Sensor	K+-sensing histidine kinase KdpD
Acidithiobacillus_thiooxidaons_RS19-104.protein_64.faa	64	None	K07666 two-component system, OmpR family, response regulator QseB	None	None	Transcriptional regulatory protein, C terminal	DNA-binding response regulator, OmpR family, contains REC and winged-helix (wHTH) domain
Acidithiobacillus_thiooxidaons_RS19-104.protein_65.faa	65	None	None	None	None	Peptidase propeptide and YPEB domain	Uncharacterized membrane protein YkoI
Acidithiobacillus_thiooxidaons_RS19-104.protein_66.faa	66	None	None	None	None	Prokaryotic cytochrome b561	0
Acidithiobacillus_thiooxidaons_RS19-104.protein_67.faa	67	None	None	None	None	amine dehydrogenase activity	0
Acidithiobacillus_thiooxidaons_RS19-104.protein_68.faa	68	None	K02014 iron complex outermembrane recepter protein	None	None	TonB dependent receptor	Outer membrane receptor for Fe3+-dicitrate
Acidithiobacillus_thiooxidaons_RS19-104.protein_69.faa	69	None	None	None	None	Transcriptional regulatory protein, C terminal	DNA-binding response regulator, OmpR family, contains REC and winged-helix (wHTH) domain
Acidithiobacillus_thiooxidaons_RS19-104.protein_70.faa	70	AA1	K14588 blue copper oxidase	None	None	Multicopper oxidase	Multicopper oxidase with three cupredoxin domains (includes cell division protein FtsP and spore coat protein CotA)
Acidithiobacillus_thiooxidaons_RS19-104.protein_71.faa	71	None	None	None	None	Multicopper oxidase	Cytochrome c, mono- and diheme variants|Multicopper oxidase with three cupredoxin domains (includes cell division protein FtsP and spore coat protein CotA)
Acidithiobacillus_thiooxidaons_RS19-104.protein_72.faa	72	None	K07665 two-component system, OmpR family, copper resistance phosphate regulon response regulator CusR	None	None	Transcriptional regulatory protein, C terminal	DNA-binding response regulator, OmpR family, contains REC and winged-helix (wHTH) domain
Acidithiobacillus_thiooxidaons_RS19-104.protein_73.faa	73	None	K07644 two-component system, OmpR family, heavy metal sensor histidine kinase CusS [EC:2.7.13.3]	None	None	Member of a two-component regulatory system	K+-sensing histidine kinase KdpD
Acidithiobacillus_thiooxidaons_RS19-104.protein_74.faa	74	None	None	None	None	#N/A	0
Acidithiobacillus_thiooxidaons_RS19-104.protein_75.faa	75	None	None	None	None	outer membrane efflux protein	Outer membrane protein TolC
Acidithiobacillus_thiooxidaons_RS19-104.protein_76.faa	76	None	None	None	None	Belongs to the membrane fusion protein (MFP) (TC 8.A.1) family	Multidrug efflux pump subunit AcrA (membrane-fusion protein)
Acidithiobacillus_thiooxidaons_RS19-104.protein_77.faa	77	None	None	None	None	Belongs to the resistance-nodulation-cell division (RND) (TC 2.A.6) family	Multidrug efflux pump subunit AcrB
Acidithiobacillus_thiooxidaons_RS19-104.protein_78.faa	78	None	K00389 putative membrane protein	None	None	Domain of unknown function (DUF202)	Uncharacterized membrane protein YidH, DUF202 family
Acidithiobacillus_thiooxidaons_RS19-104.protein_79.faa	79	None	None	None	None	amino acid	Amino acid transporter		Transporter
Acidithiobacillus_thiooxidaons_RS19-104.protein_80.faa	80	None	K00995 CDP-diacylglycerol---glycerol-3-phosphate 3-phosphatidyltransferase [EC:2.7.8.5]	None	None	Belongs to the CDP-alcohol phosphatidyltransferase class-I family	Phosphatidylglycerophosphate synthase
Acidithiobacillus_thiooxidaons_RS19-104.protein_81.faa	81	None	K03703 excinuclease ABC subunit C	None	None	The UvrABC repair system catalyzes the recognition and processing of DNA lesions. UvrC both incises the 5' and 3' sides of the lesion. The N-terminal half is responsible for the 3' incision and the C-terminal half is responsible for the 5' incision	Excinuclease UvrABC, nuclease subunit
Acidithiobacillus_thiooxidaons_RS19-104.protein_82.faa	82	None	None	None	None	Protein of unknown function (DUF971)	Uncharacterized conserved protein, DUF971 family
Acidithiobacillus_thiooxidaons_RS19-104.protein_83.faa	83	None	K02356 elongation factor P	None	None	Involved in peptide bond synthesis. Stimulates efficient translation and peptide-bond synthesis on native or reconstituted 70S ribosomes in vitro. Probably functions indirectly by altering the affinity of the ribosome for aminoacyl-tRNA, thus increasing their reactivity as acceptors for peptidyl transferase	Translation elongation factor P (EF-P)/translation initiation factor 5A (eIF-5A)		Protein synthesis
Acidithiobacillus_thiooxidaons_RS19-104.protein_84.faa	84	None	K05589 cell division protein FtsB	None	None	Essential cell division protein. May link together the upstream cell division proteins, which are predominantly cytoplasmic, with the downstream cell division proteins, which are predominantly periplasmic	Cell division protein FtsB		Cell division
Acidithiobacillus_thiooxidaons_RS19-104.protein_85.faa	85	None	K01689 enolase [EC:4.2.1.11]	None	None	Catalyzes the reversible conversion of 2- phosphoglycerate into phosphoenolpyruvate. It is essential for the degradation of carbohydrates via glycolysis	Enolase
Acidithiobacillus_thiooxidaons_RS19-104.protein_86.faa	86	None	K01627 2-dehydro-3-deoxyphosphooctonate aldolase (KDO 8-P synthase) [EC:2.5.1.55]	None	None	3-deoxy-D-manno-octulosonic acid 8-phosphate synthase	3-deoxy-D-manno-octulosonic acid (KDO) 8-phosphate synthase
Acidithiobacillus_thiooxidaons_RS19-104.protein_87.faa	87	None	K01937 CTP synthase [EC:6.3.4.2]	PF00117	FALSE	Catalyzes the ATP-dependent amination of UTP to CTP with either L-glutamine or ammonia as the source of nitrogen. Regulates intracellular CTP levels through interactions with the four ribonucleotide triphosphates	CTP synthase (UTP-ammonia lyase)
Acidithiobacillus_thiooxidaons_RS19-104.protein_88.faa	88	None	K13979 alcohol dehydrogenase (NADP+) [EC:1.1.1.2]	None	None	alcohol dehydrogenase	D-arabinose 1-dehydrogenase, Zn-dependent alcohol dehydrogenase family
Acidithiobacillus_thiooxidaons_RS19-104.protein_89.faa	89	None	K07167 putative transcriptional regulator	None	None	ChrR Cupin-like domain	Anti-sigma factor ChrR, cupin superfamily|Anti-sigma factor ChrR, cupin superfamily
Acidithiobacillus_thiooxidaons_RS19-104.protein_90.faa	90	None	K03893 arsenical pump membrane protein	None	None	Arsenical pump membrane protein	Na+/H+ antiporter NhaD or related arsenite permease		Arsenic
Acidithiobacillus_thiooxidaons_RS19-104.protein_91.faa	91	None	K03892 ArsR family transcriptional regulator, arsenate/arsenite/antimonite-responsive transcriptional repressor	None	None	helix_turn_helix, Arsenical Resistance Operon Repressor	DNA-binding transcriptional regulator, ArsR family		Arsenic
Acidithiobacillus_thiooxidaons_RS19-104.protein_92.faa	92	None	K03741 arsenate reductase (thioredoxin) [EC:1.20.4.4]	None	None	low molecular weight	Protein-tyrosine-phosphatase
Acidithiobacillus_thiooxidaons_RS19-104.protein_93.faa	93	None	None	None	None	Glyoxalase/Bleomycin resistance protein/Dioxygenase superfamily	Catechol 2,3-dioxygenase or other lactoylglutathione lyase family enzyme
Acidithiobacillus_thiooxidaons_RS19-104.protein_94.faa	94	None	K03702 excinuclease ABC subunit B	None	None	damaged site, the DNA wraps around one UvrB monomer. DNA wrap is dependent on ATP binding by UvrB and probably causes local melting of the DNA helix, facilitating insertion of UvrB beta-hairpin between the DNA strands. Then UvrB probes one DNA strand for the presence of a lesion. If a lesion is found the UvrA subunits dissociate and the UvrB-DNA preincision complex is formed. This complex is subs…	Excinuclease UvrABC helicase subunit UvrB
Acidithiobacillus_thiooxidaons_RS19-104.protein_95.faa	95	None	None	None	None	O-Antigen ligase	O-antigen ligase
Acidithiobacillus_thiooxidaons_RS19-104.protein_96.faa	96	None	K17103 CDP-diacylglycerol---serine O-phosphatidyltransferase [EC:2.7.8.8]	None	None	Belongs to the CDP-alcohol phosphatidyltransferase class-I family	Phosphatidylserine synthase
Acidithiobacillus_thiooxidaons_RS19-104.protein_97.faa	97	None	K01613 phosphatidylserine decarboxylase [EC:4.1.1.65]	None	None	Catalyzes the formation of phosphatidylethanolamine (PtdEtn) from phosphatidylserine (PtdSer)	Phosphatidylserine decarboxylase
Acidithiobacillus_thiooxidaons_RS19-104.protein_98.faa	98	None	K00053 ketol-acid reductoisomerase [EC:1.1.1.86]	None	None	Involved in the biosynthesis of branched-chain amino acids (BCAA). Catalyzes an alkyl-migration followed by a ketol- acid reduction of (S)-2-acetolactate (S2AL) to yield (R)-2,3- dihydroxy-isovalerate. In the isomerase reaction, S2AL is rearranged via a Mg-dependent methyl migration to produce 3- hydroxy-3-methyl-2-ketobutyrate (HMKB). In the reductase reaction, this 2-ketoacid undergoes a metal-…	Ketol-acid reductoisomerase
Acidithiobacillus_thiooxidaons_RS19-104.protein_99.faa	99	None	K01653 acetolactate synthase I/III small subunit [EC:2.2.1.6]	None	None	Acetolactate synthase, small subunit	Acetolactate synthase, small subunit
Acidithiobacillus_thiooxidaons_RS19-104.protein_100.faa	100	None	K01652 acetolactate synthase I/II/III large subunit [EC:2.2.1.6]	None	None	Thiamine pyrophosphate enzyme, N-terminal TPP binding domain	Acetolactate synthase large subunit or other thiamine pyrophosphate-requiring enzyme
Acidithiobacillus_thiooxidaons_RS19-104.protein_101.faa	101	None	K07456 DNA mismatch repair protein MutS2	None	None	Endonuclease that is involved in the suppression of homologous recombination and may therefore have a key role in the control of bacterial genetic diversity	dsDNA-specific endonuclease/ATPase MutS2
Acidithiobacillus_thiooxidaons_RS19-104.protein_102.faa	102	None	None	None	None	0	0
Acidithiobacillus_thiooxidaons_RS19-104.protein_103.faa	103	None	None	None	None	Uncharacterised protein family UPF0047	Thiamin phosphate synthase YjbQ, UPF0047 family
Acidithiobacillus_thiooxidaons_RS19-104.protein_104.faa	104	None	K11991 tRNA(adenine34) deaminase [EC:3.5.4.33]	None	None	Catalyzes the deamination of adenosine to inosine at the wobble position 34 of tRNA(Arg2)	tRNA(Arg) A34 adenosine deaminase TadA
Acidithiobacillus_thiooxidaons_RS19-104.protein_105.faa	105	None	K02662 type IV pilus assembly protein PilM	None	None	Type IV pilus assembly protein PilM;	Tfp pilus assembly protein, ATPase PilM
Acidithiobacillus_thiooxidaons_RS19-104.protein_106.faa	106	None	K02663 type IV pilus assembly protein PilN	None	None	Fimbrial assembly protein (PilN)	Tfp pilus assembly protein PilN
Acidithiobacillus_thiooxidaons_RS19-104.protein_107.faa	107	None	K02664 type IV pilus assembly protein PilO	None	None	assembly protein PilO	Tfp pilus assembly protein PilO
Acidithiobacillus_thiooxidaons_RS19-104.protein_108.faa	108	None	K02665 type IV pilus assembly protein PilP	None	None	Pilus assembly protein, PilP	Tfp pilus assembly protein PilP
Acidithiobacillus_thiooxidaons_RS19-104.protein_109.faa	109	None	K02666 type IV pilus assembly protein PilQ	None	None	Secretin and TonB N terminus short domain	Type II secretory pathway, component HofQ
Acidithiobacillus_thiooxidaons_RS19-104.protein_110.faa	110	None	K00891 shikimate kinase [EC:2.7.1.71]	None	None	Catalyzes the specific phosphorylation of the 3-hydroxyl group of shikimic acid using ATP as a cosubstrate	Shikimate kinase
Acidithiobacillus_thiooxidaons_RS19-104.protein_111.faa	111	None	K13829 shikimate kinase / 3-dehydroquinate synthase [EC:2.7.1.71 4.2.3.4]	None	None	Catalyzes the conversion of 3-deoxy-D-arabino- heptulosonate 7-phosphate (DAHP) to dehydroquinate (DHQ)	3-dehydroquinate synthetase
Acidithiobacillus_thiooxidaons_RS19-104.protein_112.faa	112	None	K03465 thymidylate synthase (FAD) [EC:2.1.1.148]	None	None	Catalyzes the reductive methylation of 2'-deoxyuridine- 5'-monophosphate (dUMP) to 2'-deoxythymidine-5'-monophosphate (dTMP) while utilizing 5,10-methylenetetrahydrofolate (mTHF) as the methyl donor, and NADPH and FADH(2) as the reductant	Thymidylate synthase ThyX
Acidithiobacillus_thiooxidaons_RS19-104.protein_113.faa	113	None	K01129 dGTPase [EC:3.1.5.1]	None	None	Belongs to the dGTPase family. Type 2 subfamily	dGTP triphosphohydrolase
Acidithiobacillus_thiooxidaons_RS19-104.protein_114.faa	114	None	K00265 glutamate synthase (NADPH) large chain [EC:1.4.1.13]	PF00310	FALSE	Conserved region in glutamate synthase	Glutamate synthase domain 1|Glutamate synthase domain 2|Glutamate synthase domain 3		Protein synthesis
Acidithiobacillus_thiooxidaons_RS19-104.protein_115.faa	115	None	K00266 glutamate synthase (NADPH) small chain [EC:1.4.1.13]	None	None	Dihydroprymidine dehydrogenase domain II, 4Fe-4S cluster	NADPH-dependent glutamate synthase beta chain or related oxidoreductase		Protein synthesis
Acidithiobacillus_thiooxidaons_RS19-104.protein_116.faa	116	None	K01599 uroporphyrinogen decarboxylase [EC:4.1.1.37]	None	None	Catalyzes the decarboxylation of four acetate groups of uroporphyrinogen-III to yield coproporphyrinogen-III	Uroporphyrinogen-III decarboxylase
Acidithiobacillus_thiooxidaons_RS19-104.protein_117.faa	117	None	K00655 1-acyl-sn-glycerol-3-phosphate acyltransferase [EC:2.3.1.51]	None	None	Phosphate acyltransferases	1-acyl-sn-glycerol-3-phosphate acyltransferase
Acidithiobacillus_thiooxidaons_RS19-104.protein_118.faa	118	None	K22310 L-ornithine Nalpha-acyltransferase [EC:2.3.2.30]	None	None	Acetyltransferase (GNAT) domain	Putative hemolysin
Acidithiobacillus_thiooxidaons_RS19-104.protein_119.faa	119	None	None	None	None	BFD-like [2Fe-2S] binding domain	0
Acidithiobacillus_thiooxidaons_RS19-104.protein_120.faa	120	None	None	None	None	Alpha beta hydrolase	Predicted hydrolase of the alpha/beta-hydrolase fold
Acidithiobacillus_thiooxidaons_RS19-104.protein_121.faa	121	None	K02019 molybdate transport system regulatory protein	None	None	Bacterial regulatory helix-turn-helix protein, lysR family	DNA-binding transcriptional regulator ModE (molybdenum-dependent)
Acidithiobacillus_thiooxidaons_RS19-104.protein_122.faa	122	None	K01754 threonine dehydratase [EC:4.3.1.19]	None	None	Catalyzes the anaerobic formation of alpha-ketobutyrate and ammonia from threonine in a two-step reaction. The first step involved a dehydration of threonine and a production of enamine intermediates (aminocrotonate), which tautomerizes to its imine form (iminobutyrate). Both intermediates are unstable and short- lived. The second step is the nonenzymatic hydrolysis of the enamine imine intermedi…	Threonine dehydratase
Acidithiobacillus_thiooxidaons_RS19-104.protein_123.faa	123	None	K06886 hemoglobin	None	None	Bacterial-like globin	Truncated hemoglobin YjbI
Acidithiobacillus_thiooxidaons_RS19-104.protein_124.faa	124	GT4	None	None	None	Glycosyl transferases group 1	Glycosyltransferase involved in cell wall bisynthesis
Acidithiobacillus_thiooxidaons_RS19-104.protein_125.faa	125	None	K01711 GDPmannose 4,6-dehydratase [EC:4.2.1.47]	None	None	Catalyzes the conversion of GDP-D-mannose to GDP-4- dehydro-6-deoxy-D-mannose	GDP-D-mannose dehydratase
Acidithiobacillus_thiooxidaons_RS19-104.protein_126.faa	126	GT2_Glyco_tranf_2_3	None	None	None	glycosyl transferase family 2	Glycosyltransferase, GT2 family
Acidithiobacillus_thiooxidaons_RS19-104.protein_127.faa	127	GT2_Glycos_transf_2	None	None	None	PFAM Glycosyl transferase family 2	Glycosyltransferase, GT2 family
Acidithiobacillus_thiooxidaons_RS19-104.protein_128.faa	128	GT4	None	None	None	Glycosyl transferases group 1	Glycosyltransferase involved in cell wall bisynthesis
Acidithiobacillus_thiooxidaons_RS19-104.protein_129.faa	129	GT4	None	None	None	PFAM Glycosyl transferases group 1	Glycogen synthase|Glycosyltransferase involved in cell wall bisynthesis
Acidithiobacillus_thiooxidaons_RS19-104.protein_130.faa	130	GT2_Glycos_transf_2	None	None	None	glycosyl transferase family 2	Glycosyltransferase involved in cell wall bisynthesis
Acidithiobacillus_thiooxidaons_RS19-104.protein_131.faa	131	GT2_Glycos_transf_2	None	None	None	glycosyl transferase family 2	Glycosyltransferase involved in cell wall bisynthesis
Acidithiobacillus_thiooxidaons_RS19-104.protein_132.faa	132	None	None	None	None	Polysaccharide biosynthesis protein	Membrane protein involved in the export of O-antigen and teichoic acid
Acidithiobacillus_thiooxidaons_RS19-104.protein_133.faa	133	None	None	None	None	Glycosyltransferase Family 4	Glycosyltransferase involved in cell wall bisynthesis
Acidithiobacillus_thiooxidaons_RS19-104.protein_134.faa	134	None	None	None	None	O-antigen	0
Acidithiobacillus_thiooxidaons_RS19-104.protein_135.faa	135	None	None	None	None	Glycosyl transferase, family 2	Glycosyltransferase, catalytic subunit of cellulose synthase and poly-beta-1,6-N-acetylglucosamine synthase
Acidithiobacillus_thiooxidaons_RS19-104.protein_136.faa	136	None	None	None	None	G-rich domain on putative tyrosine kinase	Chromosome partitioning ATPase, Mrp family, contains Fe-S cluster|Uncharacterized protein involved in exopolysaccharide biosynthesis
Acidithiobacillus_thiooxidaons_RS19-104.protein_137.faa	137	None	K01991 polysaccharide biosynthesis/export protein	None	None	Polysaccharide biosynthesis/export protein	Periplasmic protein involved in polysaccharide export, contains SLBB domain of the beta-grasp fold
Acidithiobacillus_thiooxidaons_RS19-104.protein_138.faa	138	None	None	None	None	dTDP-glucose 4,6-dehydratase activity	dTDP-D-glucose 4,6-dehydratase
Acidithiobacillus_thiooxidaons_RS19-104.protein_139.faa	139	None	None	None	None	Belongs to the NAD(P)-dependent epimerase dehydratase family. dTDP-glucose dehydratase subfamily	Nucleoside-diphosphate-sugar epimerase
Acidithiobacillus_thiooxidaons_RS19-104.protein_140.faa	140	GT4	None	None	None	Glycosyl transferase 4-like domain	Glycosyltransferase involved in cell wall bisynthesis
Acidithiobacillus_thiooxidaons_RS19-104.protein_141.faa	141	GT4	None	None	None	Glycosyl transferases group 1	Glycosyltransferase involved in cell wall bisynthesis
Acidithiobacillus_thiooxidaons_RS19-104.protein_142.faa	142	None	K16566 exopolysaccharide production protein ExoY	None	None	TIGRFAM Undecaprenyl-phosphate galactose phosphotransferase, WbaP	Sugar transferase involved in LPS biosynthesis (colanic, teichoic acid)
Acidithiobacillus_thiooxidaons_RS19-104.protein_143.faa	143	None	K00602 phosphoribosylaminoimidazolecarboxamide formyltransferase / IMP cyclohydrolase [EC:2.1.2.3 3.5.4.10]	None	None	Bifunctional purine biosynthesis protein PurH	AICAR transformylase/IMP cyclohydrolase PurH
Acidithiobacillus_thiooxidaons_RS19-104.protein_144.faa	144	None	K01945 phosphoribosylamine---glycine ligase [EC:6.3.4.13]	None	None	Belongs to the GARS family	Phosphoribosylamine-glycine ligase
Acidithiobacillus_thiooxidaons_RS19-104.protein_145.faa	145	None	K07566 L-threonylcarbamoyladenylate synthase [EC:2.7.7.87]	None	None	Required for the formation of a threonylcarbamoyl group on adenosine at position 37 (t(6)A37) in tRNAs that read codons beginning with adenine. Catalyzes the conversion of L-threonine, HCO(3)(-) CO(2) and ATP to give threonylcarbamoyl-AMP (TC-AMP) as the acyladenylate intermediate, with the release of diphosphate	tRNA A37 threonylcarbamoyladenosine synthetase subunit TsaC/SUA5/YrdC
Acidithiobacillus_thiooxidaons_RS19-104.protein_146.faa	146	None	K00228 coproporphyrinogen III oxidase [EC:1.3.3.3]	None	None	Involved in the heme biosynthesis. Catalyzes the aerobic oxidative decarboxylation of propionate groups of rings A and B of coproporphyrinogen-III to yield the vinyl groups in protoporphyrinogen-IX	Coproporphyrinogen III oxidase
Acidithiobacillus_thiooxidaons_RS19-104.protein_147.faa	147	None	K00254 dihydroorotate dehydrogenase [EC:1.3.5.2]	None	None	Catalyzes the conversion of dihydroorotate to orotate with quinone as electron acceptor	Dihydroorotate dehydrogenase
Acidithiobacillus_thiooxidaons_RS19-104.protein_148.faa	148	None	K08368 MFS transporter, putative metabolite transport protein	None	None	Sugar (and other) transporter	MFS family permease
Acidithiobacillus_thiooxidaons_RS19-104.protein_149.faa	149	None	K07126 uncharacterized protein	None	None	Sel1-like repeats.	0
Acidithiobacillus_thiooxidaons_RS19-104.protein_150.faa	150	None	K01114 phospholipase C [EC:3.1.4.3]	None	None	phospholipase C	Phospholipase C
Acidithiobacillus_thiooxidaons_RS19-104.protein_151.faa	151	None	K12340 outer membrane protein	None	None	CyaE is necessary for transport of calmodulin-sensitive adenylate cyclase-hemolysin (cyclolysin)	Outer membrane protein TolC
Acidithiobacillus_thiooxidaons_RS19-104.protein_152.faa	152	None	K03585 membrane fusion protein, multidrug efflux system	None	None	Belongs to the membrane fusion protein (MFP) (TC 8.A.1) family	Multidrug efflux pump subunit AcrA (membrane-fusion protein)
Acidithiobacillus_thiooxidaons_RS19-104.protein_153.faa	153	None	None	None	None	AcrB/AcrD/AcrF family	Multidrug efflux pump subunit AcrB
Acidithiobacillus_thiooxidaons_RS19-104.protein_154.faa	154	None	None	None	None	Domain of Unknown Function with PDB structure (DUF3857)	Transglutaminase-like enzyme, putative cysteine protease
Acidithiobacillus_thiooxidaons_RS19-104.protein_155.faa	155	None	None	None	None	Domain of Unknown Function with PDB structure (DUF3857)	Transglutaminase-like enzyme, putative cysteine protease
Acidithiobacillus_thiooxidaons_RS19-104.protein_156.faa	156	None	K02014 iron complex outermembrane recepter protein	None	None	TonB-dependent Receptor Plug Domain	Outer membrane receptor for Fe3+-dicitrate
Acidithiobacillus_thiooxidaons_RS19-104.protein_157.faa	157	None	K01114 phospholipase C [EC:3.1.4.3]	None	None	Phosphoesterase family	Phospholipase C
Acidithiobacillus_thiooxidaons_RS19-104.protein_158.faa	158	None	K01169 ribonuclease I (enterobacter ribonuclease) [EC:4.6.1.21]	None	None	Ribonuclease T2 family	Ribonuclease I
Acidithiobacillus_thiooxidaons_RS19-104.protein_159.faa	159	None	None	None	None	TonB C terminal	Periplasmic protein TonB, links inner and outer membranes
Acidithiobacillus_thiooxidaons_RS19-104.protein_160.faa	160	None	K02014 iron complex outermembrane recepter protein	None	None	TonB dependent receptor	Outer membrane receptor for Fe3+-dicitrate
Acidithiobacillus_thiooxidaons_RS19-104.protein_161.faa	161	None	K03559 biopolymer transport protein ExbD	None	None	Biopolymer transport protein ExbD/TolR	Biopolymer transport protein ExbD
Acidithiobacillus_thiooxidaons_RS19-104.protein_162.faa	162	None	K03561 biopolymer transport protein ExbB	None	None	MotA TolQ ExbB proton channel	Biopolymer transport protein ExbB/TolQ
Acidithiobacillus_thiooxidaons_RS19-104.protein_163.faa	163	None	None	None	None	RESPONSE REGULATOR receiver	DNA-binding response regulator, OmpR family, contains REC and winged-helix (wHTH) domain
Acidithiobacillus_thiooxidaons_RS19-104.protein_164.faa	164	None	K08176 MFS transporter, PHS family, inorganic phosphate transporter	None	None	Sugar (and other) transporter	Predicted arabinose efflux permease, MFS family
Acidithiobacillus_thiooxidaons_RS19-104.protein_165.faa	165	None	None	None	None	Protein of unknown function (DUF3568)	0
Acidithiobacillus_thiooxidaons_RS19-104.protein_166.faa	166	None	None	None	None	TonB-dependent Receptor Plug Domain	Outer membrane receptor for Fe3+-dicitrate
Acidithiobacillus_thiooxidaons_RS19-104.protein_167.faa	167	None	K03561 biopolymer transport protein ExbB	None	None	MotA TolQ ExbB proton channel	Biopolymer transport protein ExbB/TolQ
Acidithiobacillus_thiooxidaons_RS19-104.protein_168.faa	168	None	K03559 biopolymer transport protein ExbD	None	None	Biopolymer transport protein ExbD/TolR	Biopolymer transport protein ExbD
Acidithiobacillus_thiooxidaons_RS19-104.protein_169.faa	169	None	K03832 periplasmic protein TonB	None	None	Gram-negative bacterial TonB protein C-terminal	Periplasmic protein TonB, links inner and outer membranes
Acidithiobacillus_thiooxidaons_RS19-104.protein_170.faa	170	None	K01113 alkaline phosphatase D [EC:3.1.3.1]	None	None	Alkaline phosphatase	Phosphodiesterase/alkaline phosphatase D
Acidithiobacillus_thiooxidaons_RS19-104.protein_171.faa	171	None	K07638 two-component system, OmpR family, osmolarity sensor histidine kinase EnvZ [EC:2.7.13.3]	None	None	PhoQ Sensor	K+-sensing histidine kinase KdpD
Acidithiobacillus_thiooxidaons_RS19-104.protein_172.faa	172	None	None	None	None	Transcriptional regulatory protein, C terminal	DNA-binding response regulator, OmpR family, contains REC and winged-helix (wHTH) domain
Acidithiobacillus_thiooxidaons_RS19-104.protein_173.faa	173	None	K13288 oligoribonuclease [EC:3.1.-.-]	None	None	3'-to-5' exoribonuclease specific for small oligoribonucleotides	Oligoribonuclease (3'-5' exoribonuclease)
Acidithiobacillus_thiooxidaons_RS19-104.protein_174.faa	174	None	None	None	None	0	0
Acidithiobacillus_thiooxidaons_RS19-104.protein_175.faa	175	None	None	None	None	Luciferase-like monooxygenase	Flavin-dependent oxidoreductase, luciferase family (includes alkanesulfonate monooxygenase SsuD and methylene tetrahydromethanopterin reductase)
Acidithiobacillus_thiooxidaons_RS19-104.protein_176.faa	176	None	None	None	None	3-beta hydroxysteroid dehydrogenase/isomerase family	Nucleoside-diphosphate-sugar epimerase
Acidithiobacillus_thiooxidaons_RS19-104.protein_177.faa	177	None	None	None	None	P-aminobenzoate N-oxygenase AurF	1,2-phenylacetyl-CoA epoxidase, catalytic subunit
Acidithiobacillus_thiooxidaons_RS19-104.protein_178.faa	178	None	None	None	None	0	0
Acidithiobacillus_thiooxidaons_RS19-104.protein_179.faa	179	None	K01835 phosphoglucomutase [EC:5.4.2.2]	None	None	Phosphoglucomutase/phosphomannomutase, alpha/beta/alpha domain III	Phosphoglucomutase
Acidithiobacillus_thiooxidaons_RS19-104.protein_180.faa	180	None	None	None	None	YtxH-like protein	0
Acidithiobacillus_thiooxidaons_RS19-104.protein_181.faa	181	None	K21039 enterobacteria phage integrase [EC:2.7.7.- 3.1.-.-]	None	None	Belongs to the 'phage' integrase family	Integrase
Acidithiobacillus_thiooxidaons_RS19-104.protein_182.faa	182	None	None	None	None	#N/A	0
Acidithiobacillus_thiooxidaons_RS19-104.protein_183.faa	183	None	None	None	None	Associated with various cellular activities	MoxR-like ATPase
Acidithiobacillus_thiooxidaons_RS19-104.protein_184.faa	184	None	K04773 protease IV [EC:3.4.21.-]	PF01343	FALSE	Peptidase family S49	Periplasmic serine protease, ClpP class|Periplasmic serine protease, ClpP class
Acidithiobacillus_thiooxidaons_RS19-104.protein_185.faa	185	None	None	None	None	PFAM Transposase, IS116 IS110 IS902	Transposase
Acidithiobacillus_thiooxidaons_RS19-104.protein_186.faa	186	None	None	None	None	L,D-transpeptidase catalytic domain	Lipoprotein-anchoring transpeptidase ErfK/SrfK
Acidithiobacillus_thiooxidaons_RS19-104.protein_187.faa	187	None	None	None	None	Phosphate-starvation-inducible E	Uncharacterized membrane protein, DUF373 family
Acidithiobacillus_thiooxidaons_RS19-104.protein_188.faa	188	None	None	None	None	#N/A	0
Acidithiobacillus_thiooxidaons_RS19-104.protein_189.faa	189	None	None	None	None	PPIC-type PPIASE domain	Parvulin-like peptidyl-prolyl isomerase
Acidithiobacillus_thiooxidaons_RS19-104.protein_190.faa	190	None	None	None	None	PPIC-type PPIASE domain	Parvulin-like peptidyl-prolyl isomerase
Acidithiobacillus_thiooxidaons_RS19-104.protein_191.faa	191	None	None	None	None	#N/A	0
Acidithiobacillus_thiooxidaons_RS19-104.protein_192.faa	192	None	None	None	None	#N/A	0
Acidithiobacillus_thiooxidaons_RS19-104.protein_193.faa	193	None	K04771 serine protease Do [EC:3.4.21.107]	PF13365	FALSE	Trypsin	Periplasmic serine protease, S1-C subfamily, contain C-terminal PDZ domain|Periplasmic serine protease, S1-C subfamily, contain C-terminal PDZ domain
Acidithiobacillus_thiooxidaons_RS19-104.protein_194.faa	194	None	K07285 outer membrane lipoprotein	None	None	Outer membrane lipoprotein Slp	Starvation-inducible outer membrane lipoprotein
Acidithiobacillus_thiooxidaons_RS19-104.protein_195.faa	195	None	None	None	None	Tetratricopeptide repeat-like domain	Putative negative regulator of RcsB-dependent stress response
Acidithiobacillus_thiooxidaons_RS19-104.protein_196.faa	196	None	None	None	None	#N/A	0
Acidithiobacillus_thiooxidaons_RS19-104.protein_197.faa	197	None	None	None	None	#N/A	0
Acidithiobacillus_thiooxidaons_RS19-104.protein_198.faa	198	None	None	None	None	Major Facilitator Superfamily	Predicted arabinose efflux permease, MFS family
Acidithiobacillus_thiooxidaons_RS19-104.protein_199.faa	199	None	None	None	None	pfkB family carbohydrate kinase	Sugar or nucleoside kinase, ribokinase family
Acidithiobacillus_thiooxidaons_RS19-104.protein_200.faa	200	GT4	K00696 sucrose-phosphate synthase [EC:2.4.1.14]	None	None	Sucrose-6F-phosphate phosphohydrolase	Glycosyltransferase involved in cell wall bisynthesis|Hydroxymethylpyrimidine pyrophosphatase and other HAD family phosphatases
Acidithiobacillus_thiooxidaons_RS19-104.protein_201.faa	201	None	None	None	None	HAD-superfamily hydrolase, subfamily IIB	Hydroxymethylpyrimidine pyrophosphatase and other HAD family phosphatases
Acidithiobacillus_thiooxidaons_RS19-104.protein_202.faa	202	None	None	None	None	2OG-Fe(II) oxygenase superfamily	Proline 4-hydroxylase (includes Rps23 Pro-64 3,4-dihydroxylase Tpa1), contains SM-20 domain
Acidithiobacillus_thiooxidaons_RS19-104.protein_203.faa	203	None	None	None	None	0	0
Acidithiobacillus_thiooxidaons_RS19-104.protein_204.faa	204	None	K07126 uncharacterized protein	None	None	#N/A	0
Acidithiobacillus_thiooxidaons_RS19-104.protein_205.faa	205	None	K02346 DNA polymerase IV [EC:2.7.7.7]	None	None	Poorly processive, error-prone DNA polymerase involved in untargeted mutagenesis. Copies undamaged DNA at stalled replication forks, which arise in vivo from mismatched or misaligned primer ends. These misaligned primers can be extended by PolIV. Exhibits no 3'-5' exonuclease (proofreading) activity. May be involved in translesional synthesis, in conjunction with the beta clamp from PolIII	Nucleotidyltransferase/DNA polymerase involved in DNA repair
Acidithiobacillus_thiooxidaons_RS19-104.protein_206.faa	206	None	None	None	None	#N/A	0
Acidithiobacillus_thiooxidaons_RS19-104.protein_207.faa	207	None	None	None	None	#N/A	0
Acidithiobacillus_thiooxidaons_RS19-104.protein_208.faa	208	None	None	None	None	#N/A	0
Acidithiobacillus_thiooxidaons_RS19-104.protein_209.faa	209	None	K13993 HSP20 family protein	None	None	Hsp20/alpha crystallin family	Molecular chaperone IbpA, HSP20 family
Acidithiobacillus_thiooxidaons_RS19-104.protein_210.faa	210	None	None	None	None	Phosphatidylethanolamine-binding protein	Uncharacterized conserved protein, phosphatidylethanolamine-binding protein (PEBP) family
Acidithiobacillus_thiooxidaons_RS19-104.protein_211.faa	211	None	None	None	None	CBS domain	Signal-transduction protein containing cAMP-binding, CBS, and nucleotidyltransferase domains
Acidithiobacillus_thiooxidaons_RS19-104.protein_212.faa	212	None	None	None	None	#N/A	0
Acidithiobacillus_thiooxidaons_RS19-104.protein_213.faa	213	None	None	None	None	Type III restriction enzyme, res subunit	Superfamily II DNA or RNA helicase
Acidithiobacillus_thiooxidaons_RS19-104.protein_214.faa	214	None	K10300 F-box protein, helicase, 18 [EC:3.6.4.12]	None	None	UvrD-like helicase C-terminal domain	Superfamily I DNA or RNA helicase
Acidithiobacillus_thiooxidaons_RS19-104.protein_215.faa	215	None	None	None	None	Belongs to the resistance-nodulation-cell division (RND) (TC 2.A.6) family	0
Acidithiobacillus_thiooxidaons_RS19-104.protein_216.faa	216	None	None	None	None	#N/A	0
Acidithiobacillus_thiooxidaons_RS19-104.protein_217.faa	217	None	None	None	None	0	0
Acidithiobacillus_thiooxidaons_RS19-104.protein_218.faa	218	None	None	None	None	#N/A	0
Acidithiobacillus_thiooxidaons_RS19-104.protein_219.faa	219	None	None	None	None	#N/A	0
Acidithiobacillus_thiooxidaons_RS19-104.protein_220.faa	220	None	None	None	None	#N/A	0
Acidithiobacillus_thiooxidaons_RS19-104.protein_221.faa	221	None	None	None	None	#N/A	0
Acidithiobacillus_thiooxidaons_RS19-104.protein_222.faa	222	None	None	None	None	PLD-like domain	Phosphatidylserine/phosphatidylglycerophosphate/cardiolipin synthase or related enzyme
Acidithiobacillus_thiooxidaons_RS19-104.protein_223.faa	223	None	K03607 ProP effector	None	None	#N/A	0
Acidithiobacillus_thiooxidaons_RS19-104.protein_224.faa	224	None	None	None	None	acid phosphatase activity	Predicted phosphohydrolase, MPP superfamily
Acidithiobacillus_thiooxidaons_RS19-104.protein_225.faa	225	None	K07171 mRNA interferase MazF [EC:3.1.-.-]	None	None	Toxic component of a toxin-antitoxin (TA) module	mRNA-degrading endonuclease, toxin component of the MazEF toxin-antitoxin module
Acidithiobacillus_thiooxidaons_RS19-104.protein_226.faa	226	None	None	None	None	#N/A	0
Acidithiobacillus_thiooxidaons_RS19-104.protein_227.faa	227	None	None	None	None	0	0
Acidithiobacillus_thiooxidaons_RS19-104.protein_228.faa	228	None	None	None	None	#N/A	0
Acidithiobacillus_thiooxidaons_RS19-104.protein_229.faa	229	None	K04062 osmotically inducible lipoprotein OsmB	None	None	#N/A	0
Acidithiobacillus_thiooxidaons_RS19-104.protein_230.faa	230	None	None	None	None	#N/A	0
Acidithiobacillus_thiooxidaons_RS19-104.protein_231.faa	231	None	None	None	None	#N/A	0
Acidithiobacillus_thiooxidaons_RS19-104.protein_232.faa	232	None	None	None	None	#N/A	0
Acidithiobacillus_thiooxidaons_RS19-104.protein_233.faa	233	None	K04062 osmotically inducible lipoprotein OsmB	None	None	#N/A	0
Acidithiobacillus_thiooxidaons_RS19-104.protein_234.faa	234	None	K07488 transposase	None	None	Transposase zinc-ribbon domain	Transposase
Acidithiobacillus_thiooxidaons_RS19-104.protein_235.faa	235	None	K03670 periplasmic glucans biosynthesis protein	None	None	Periplasmic glucan biosynthesis protein, MdoG	Periplasmic glucans biosynthesis protein
Acidithiobacillus_thiooxidaons_RS19-104.protein_236.faa	236	None	None	None	None	#N/A	0
Acidithiobacillus_thiooxidaons_RS19-104.protein_237.faa	237	None	None	None	None	#N/A	0
Acidithiobacillus_thiooxidaons_RS19-104.protein_238.faa	238	None	None	None	None	0	0
Acidithiobacillus_thiooxidaons_RS19-104.protein_239.faa	239	None	None	None	None	#N/A	0
Acidithiobacillus_thiooxidaons_RS19-104.protein_240.faa	240	None	None	None	None	#N/A	0
Acidithiobacillus_thiooxidaons_RS19-104.protein_241.faa	241	None	None	None	None	Trypsin	Periplasmic serine protease, S1-C subfamily, contain C-terminal PDZ domain|Periplasmic serine protease, S1-C subfamily, contain C-terminal PDZ domain
Acidithiobacillus_thiooxidaons_RS19-104.protein_242.faa	242	None	K04771 serine protease Do [EC:3.4.21.107]	PF13365	FALSE	Trypsin	Periplasmic serine protease, S1-C subfamily, contain C-terminal PDZ domain|Periplasmic serine protease, S1-C subfamily, contain C-terminal PDZ domain
Acidithiobacillus_thiooxidaons_RS19-104.protein_243.faa	243	None	None	None	None	#N/A	0
Acidithiobacillus_thiooxidaons_RS19-104.protein_244.faa	244	None	None	None	None	#N/A	0
Acidithiobacillus_thiooxidaons_RS19-104.protein_245.faa	245	None	None	None	None	PPIC-type PPIASE domain	Parvulin-like peptidyl-prolyl isomerase
Acidithiobacillus_thiooxidaons_RS19-104.protein_246.faa	246	None	K07486 transposase	None	None	Transposase	Transposase
Acidithiobacillus_thiooxidaons_RS19-104.protein_247.faa	247	None	None	None	None	Phosphate-starvation-inducible E	Uncharacterized membrane protein, DUF373 family
Acidithiobacillus_thiooxidaons_RS19-104.protein_248.faa	248	None	None	None	None	L,D-transpeptidase catalytic domain	Lipoprotein-anchoring transpeptidase ErfK/SrfK
Acidithiobacillus_thiooxidaons_RS19-104.protein_249.faa	249	None	None	None	None	0	0
Acidithiobacillus_thiooxidaons_RS19-104.protein_250.faa	250	None	None	None	None	#N/A	0
Acidithiobacillus_thiooxidaons_RS19-104.protein_251.faa	251	None	K04062 osmotically inducible lipoprotein OsmB	None	None	#N/A	0
Acidithiobacillus_thiooxidaons_RS19-104.protein_252.faa	252	None	None	None	None	#N/A	0
Acidithiobacillus_thiooxidaons_RS19-104.protein_253.faa	253	None	None	None	None	#N/A	0
Acidithiobacillus_thiooxidaons_RS19-104.protein_254.faa	254	None	K07491 putative transposase	None	None	to Salmonella typhimurium, and Salmonella typhi transposase for insertion sequence IS200 TnpA SW T200_SALTY (Q57334) (152 aa) fasta scores E() 0, 94.1 id in 152 aa. Identical to the Yersinia pseudotuberculosis IS1541-like element transposase Tnp TR Q9X9F5 (EMBL AJ238014) (152 aa) fasta scores E() 0, 100.0 id in 152 aa	REP element-mobilizing transposase RayT
Acidithiobacillus_thiooxidaons_RS19-104.protein_255.faa	255	None	None	None	None	#N/A	0
Acidithiobacillus_thiooxidaons_RS19-104.protein_256.faa	256	None	K03975 membrane-associated protein	None	None	SNARE associated Golgi protein	Uncharacterized membrane protein DedA, SNARE-associated domain
Acidithiobacillus_thiooxidaons_RS19-104.protein_257.faa	257	None	None	None	None	COG NOG15344 non supervised orthologous group	0
Acidithiobacillus_thiooxidaons_RS19-104.protein_258.faa	258	None	K09748 ribosome maturation factor RimP	None	None	Required for maturation of 30S ribosomal subunits	Ribosome maturation factor RimP
Acidithiobacillus_thiooxidaons_RS19-104.protein_259.faa	259	None	K02600 transcription termination/antitermination protein NusA	None	None	Participates in both transcription termination and antitermination	Transcription antitermination factor NusA, contains S1 and KH domains
Acidithiobacillus_thiooxidaons_RS19-104.protein_260.faa	260	None	K02519 translation initiation factor IF-2	None	None	One of the essential components for the initiation of protein synthesis. Protects formylmethionyl-tRNA from spontaneous hydrolysis and promotes its binding to the 30S ribosomal subunits. Also involved in the hydrolysis of GTP during the formation of the 70S ribosomal complex	Translation initiation factor IF-2, a GTPase
Acidithiobacillus_thiooxidaons_RS19-104.protein_261.faa	261	None	K02834 ribosome-binding factor A	None	None	One of several proteins that assist in the late maturation steps of the functional core of the 30S ribosomal subunit. Associates with free 30S ribosomal subunits (but not with 30S subunits that are part of 70S ribosomes or polysomes). Required for efficient processing of 16S rRNA. May interact with the 5'-terminal helix region of 16S rRNA	Ribosome-binding factor A
Acidithiobacillus_thiooxidaons_RS19-104.protein_262.faa	262	None	K03177 tRNA pseudouridine55 synthase [EC:5.4.99.25]	None	None	Responsible for synthesis of pseudouridine from uracil- 55 in the psi GC loop of transfer RNAs	tRNA U55 pseudouridine synthase TruB, may also work on U342 of tmRNA
Acidithiobacillus_thiooxidaons_RS19-104.protein_263.faa	263	None	K02956 small subunit ribosomal protein S15	None	None	Forms an intersubunit bridge (bridge B4) with the 23S rRNA of the 50S subunit in the ribosome	Ribosomal protein S15P/S13E
Acidithiobacillus_thiooxidaons_RS19-104.protein_264.faa	264	None	K00962 polyribonucleotide nucleotidyltransferase [EC:2.7.7.8]	None	None	Involved in mRNA degradation. Catalyzes the phosphorolysis of single-stranded polyribonucleotides processively in the 3'- to 5'-direction	Polyribonucleotide nucleotidyltransferase (polynucleotide phosphorylase)
Acidithiobacillus_thiooxidaons_RS19-104.protein_265.faa	265	None	None	PF05193	FALSE	Belongs to the peptidase M16 family	Predicted Zn-dependent peptidase
Acidithiobacillus_thiooxidaons_RS19-104.protein_266.faa	266	None	K01069 hydroxyacylglutathione hydrolase [EC:3.1.2.6]	None	None	Thiolesterase that catalyzes the hydrolysis of S-D- lactoyl-glutathione to form glutathione and D-lactic acid	Glyoxylase or a related metal-dependent hydrolase, beta-lactamase superfamily II
Acidithiobacillus_thiooxidaons_RS19-104.protein_267.faa	267	None	None	None	None	ubiE/COQ5 methyltransferase family	Ubiquinone/menaquinone biosynthesis C-methylase UbiE
Acidithiobacillus_thiooxidaons_RS19-104.protein_268.faa	268	None	K03469 ribonuclease HI [EC:3.1.26.4]	None	None	Endonuclease that specifically degrades the RNA of RNA- DNA hybrids	Ribonuclease HI
Acidithiobacillus_thiooxidaons_RS19-104.protein_269.faa	269	None	K02342 DNA polymerase III subunit epsilon [EC:2.7.7.7]	None	None	DNA polymerase III is a complex, multichain enzyme responsible for most of the replicative synthesis in bacteria. The epsilon subunit contain the editing function and is a proofreading 3'-5' exonuclease	DNA polymerase III, epsilon subunit or related 3'-5' exonuclease
Acidithiobacillus_thiooxidaons_RS19-104.protein_270.faa	270	None	K01759 lactoylglutathione lyase [EC:4.4.1.5]	None	None	Glyoxalase/Bleomycin resistance protein/Dioxygenase superfamily	Catechol 2,3-dioxygenase or other lactoylglutathione lyase family enzyme
Acidithiobacillus_thiooxidaons_RS19-104.protein_271.faa	271	None	K01940 argininosuccinate synthase [EC:6.3.4.5]	None	None	Belongs to the argininosuccinate synthase family. Type 1 subfamily	Argininosuccinate synthase
Acidithiobacillus_thiooxidaons_RS19-104.protein_272.faa	272	None	K00611 ornithine carbamoyltransferase [EC:2.1.3.3]	None	None	Reversibly catalyzes the transfer of the carbamoyl group from carbamoyl phosphate (CP) to the N(epsilon) atom of ornithine (ORN) to produce L-citrulline	Ornithine carbamoyltransferase
Acidithiobacillus_thiooxidaons_RS19-104.protein_273.faa	273	None	K00821 acetylornithine/N-succinyldiaminopimelate aminotransferase [EC:2.6.1.11 2.6.1.17]	None	None	Aminotransferase class-III	Acetylornithine/succinyldiaminopimelate/putrescine aminotransferase
Acidithiobacillus_thiooxidaons_RS19-104.protein_274.faa	274	None	K00928 aspartate kinase [EC:2.7.2.4]	None	None	Belongs to the aspartokinase family	Aspartokinase
Acidithiobacillus_thiooxidaons_RS19-104.protein_275.faa	275	None	None	None	None	Protein of unknown function (DUF2892)	0
Acidithiobacillus_thiooxidaons_RS19-104.protein_276.faa	276	None	K00616 transaldolase [EC:2.2.1.2]	None	None	Transaldolase is important for the balance of metabolites in the pentose-phosphate pathway	Transaldolase
Acidithiobacillus_thiooxidaons_RS19-104.protein_277.faa	277	None	K00208 enoyl-[acyl-carrier protein] reductase I [EC:1.3.1.9 1.3.1.10]	None	None	Enoyl- acyl-carrier-protein reductase NADH	Enoyl-[acyl-carrier-protein] reductase (NADH)
Acidithiobacillus_thiooxidaons_RS19-104.protein_278.faa	278	GH23	K08307 membrane-bound lytic murein transglycosylase D [EC:4.2.2.-]	PF01476	FALSE	Lysin motif	Soluble lytic murein transglycosylase and related regulatory proteins (some contain LysM/invasin domains)|LysM repeat|LysM repeat|LysM repeat
Acidithiobacillus_thiooxidaons_RS19-104.protein_279.faa	279	None	K06998 trans-2,3-dihydro-3-hydroxyanthranilate isomerase [EC:5.3.3.17]	None	None	Phenazine biosynthesis-like protein	Predicted epimerase YddE/YHI9, PhzF superfamily
Acidithiobacillus_thiooxidaons_RS19-104.protein_280.faa	280	None	K07488 transposase	None	None	Transposase zinc-ribbon domain	Transposase
Acidithiobacillus_thiooxidaons_RS19-104.protein_281.faa	281	None	None	None	None	Glutathione-dependent formaldehyde-activating enzyme	Uncharacterized conserved protein
Acidithiobacillus_thiooxidaons_RS19-104.protein_282.faa	282	None	K19159 antitoxin YefM	None	None	Antitoxin component of a toxin-antitoxin (TA) module	Antitoxin component YafN of the YafNO toxin-antitoxin module, PHD/YefM family
Acidithiobacillus_thiooxidaons_RS19-104.protein_283.faa	283	None	None	None	None	#N/A	0
Acidithiobacillus_thiooxidaons_RS19-104.protein_284.faa	284	None	K07493 putative transposase	None	None	Transposase, Mutator family	Transposase (or an inactivated derivative)
Acidithiobacillus_thiooxidaons_RS19-104.protein_285.faa	285	None	K01885 glutamyl-tRNA synthetase [EC:6.1.1.17]	None	None	Catalyzes the attachment of glutamate to tRNA(Glu) in a two-step reaction glutamate is first activated by ATP to form Glu-AMP and then transferred to the acceptor end of tRNA(Glu)	Glutamyl- or glutaminyl-tRNA synthetase
Acidithiobacillus_thiooxidaons_RS19-104.protein_286.faa	286	None	None	None	None	Aconitase family (aconitate hydratase)	Aconitase A
Acidithiobacillus_thiooxidaons_RS19-104.protein_287.faa	287	None	K00031 isocitrate dehydrogenase [EC:1.1.1.42]	None	None	Isocitrate/isopropylmalate dehydrogenase	Isocitrate dehydrogenase
Acidithiobacillus_thiooxidaons_RS19-104.protein_288.faa	288	None	K01903 succinyl-CoA synthetase beta subunit [EC:6.2.1.5]	None	None	Succinyl-CoA synthetase functions in the citric acid cycle (TCA), coupling the hydrolysis of succinyl-CoA to the synthesis of either ATP or GTP and thus represents the only step of substrate-level phosphorylation in the TCA. The beta subunit provides nucleotide specificity of the enzyme and binds the substrate succinate, while the binding sites for coenzyme A and phosphate are found in the alpha …	Succinyl-CoA synthetase, beta subunit
Acidithiobacillus_thiooxidaons_RS19-104.protein_289.faa	289	None	None	None	None	0	0
Acidithiobacillus_thiooxidaons_RS19-104.protein_290.faa	290	None	K01902 succinyl-CoA synthetase alpha subunit [EC:6.2.1.5]	None	None	Succinyl-CoA synthetase functions in the citric acid cycle (TCA), coupling the hydrolysis of succinyl-CoA to the synthesis of either ATP or GTP and thus represents the only step of substrate-level phosphorylation in the TCA. The alpha subunit of the enzyme binds the substrates coenzyme A and phosphate, while succinate binding and nucleotide specificity is provided by the beta subunit	Succinyl-CoA synthetase, alpha subunit
Acidithiobacillus_thiooxidaons_RS19-104.protein_291.faa	291	None	K01950 NAD+ synthase (glutamine-hydrolysing) [EC:6.3.5.1]	None	None	Catalyzes the ATP-dependent amidation of deamido-NAD to form NAD. Uses L-glutamine as a nitrogen source	NH3-dependent NAD+ synthetase|Predicted amidohydrolase
Acidithiobacillus_thiooxidaons_RS19-104.protein_292.faa	292	None	K04751 nitrogen regulatory protein P-II 1	None	None	Belongs to the P(II) protein family	Nitrogen regulatory protein PII
Acidithiobacillus_thiooxidaons_RS19-104.protein_293.faa	293	None	K05807 outer membrane protein assembly factor BamD	None	None	Part of the outer membrane protein assembly complex, which is involved in assembly and insertion of beta-barrel proteins into the outer membrane	Outer membrane protein assembly factor BamD, BamD/ComL family
Acidithiobacillus_thiooxidaons_RS19-104.protein_294.faa	294	None	K06180 23S rRNA pseudouridine1911/1915/1917 synthase [EC:5.4.99.23]	None	None	Responsible for synthesis of pseudouridine from uracil	Pseudouridylate synthase, 23S rRNA- or tRNA-specific
Acidithiobacillus_thiooxidaons_RS19-104.protein_295.faa	295	None	K05810 polyphenol oxidase [EC:1.10.3.-]	None	None	Belongs to the multicopper oxidase YfiH RL5 family	Copper oxidase (laccase) domain
Acidithiobacillus_thiooxidaons_RS19-104.protein_296.faa	296	None	K08967 1,2-dihydroxy-3-keto-5-methylthiopentene dioxygenase [EC:1.13.11.53 1.13.11.54]	None	None	Catalyzes 2 different reactions between oxygene and the acireductone 1,2-dihydroxy-3-keto-5-methylthiopentene (DHK-MTPene) depending upon the metal bound in the active site. Fe-containing acireductone dioxygenase (Fe-ARD) produces formate and 2-keto-4- methylthiobutyrate (KMTB), the alpha-ketoacid precursor of methionine in the methionine recycle pathway. Ni-containing acireductone dioxygenase (N…	Acireductone dioxygenase (methionine salvage), cupin superfamily
Acidithiobacillus_thiooxidaons_RS19-104.protein_297.faa	297	None	K08965 2,3-diketo-5-methylthiopentyl-1-phosphate enolase [EC:5.3.2.5]	None	None	Ribulose bisphosphate carboxylase large	Ribulose 1,5-bisphosphate carboxylase, large subunit, or a RuBisCO-like protein
Acidithiobacillus_thiooxidaons_RS19-104.protein_298.faa	298	None	K08966 2-hydroxy-3-keto-5-methylthiopentenyl-1-phosphate phosphatase [EC:3.1.3.87]	None	None	haloacid dehalogenase-like hydrolase	2-hydroxy-3-keto-5-methylthiopentenyl-1-phosphate phosphatase (methionine salvage)
Acidithiobacillus_thiooxidaons_RS19-104.protein_299.faa	299	None	K08964 methylthioribulose-1-phosphate dehydratase [EC:4.2.1.109]	None	None	Catalyzes the dehydration of methylthioribulose-1- phosphate (MTRu-1-P) into 2,3-diketo-5-methylthiopentyl-1- phosphate (DK-MTP-1-P)	Ribulose-5-phosphate 4-epimerase/Fuculose-1-phosphate aldolase
Acidithiobacillus_thiooxidaons_RS19-104.protein_300.faa	300	None	K03567 glycine cleavage system transcriptional repressor	None	None	ACT domain	Glycine cleavage system regulatory protein
Acidithiobacillus_thiooxidaons_RS19-104.protein_301.faa	301	None	K01462 peptide deformylase [EC:3.5.1.88]	None	None	Removes the formyl group from the N-terminal Met of newly synthesized proteins. Requires at least a dipeptide for an efficient rate of reaction. N-terminal L-methionine is a prerequisite for activity but the enzyme has broad specificity at other positions	Peptide deformylase
Acidithiobacillus_thiooxidaons_RS19-104.protein_302.faa	302	None	None	None	None	#N/A	0
Acidithiobacillus_thiooxidaons_RS19-104.protein_303.faa	303	None	K01710 dTDP-glucose 4,6-dehydratase [EC:4.2.1.46]	None	None	Belongs to the NAD(P)-dependent epimerase dehydratase family. dTDP-glucose dehydratase subfamily	dTDP-D-glucose 4,6-dehydratase
Acidithiobacillus_thiooxidaons_RS19-104.protein_304.faa	304	None	K00067 dTDP-4-dehydrorhamnose reductase [EC:1.1.1.133]	None	None	Catalyzes the reduction of dTDP-6-deoxy-L-lyxo-4- hexulose to yield dTDP-L-rhamnose	dTDP-4-dehydrorhamnose reductase
Acidithiobacillus_thiooxidaons_RS19-104.protein_305.faa	305	None	None	None	None	0	0
Acidithiobacillus_thiooxidaons_RS19-104.protein_306.faa	306	None	None	None	None	Protein of unknown function (DUF3579)	0
Acidithiobacillus_thiooxidaons_RS19-104.protein_307.faa	307	None	K01790 dTDP-4-dehydrorhamnose 3,5-epimerase [EC:5.1.3.13]	None	None	Catalyzes the epimerization of the C3' and C5'positions of dTDP-6-deoxy-D-xylo-4-hexulose, forming dTDP-6-deoxy-L-lyxo-4- hexulose	dTDP-4-dehydrorhamnose 3,5-epimerase or related enzyme
Acidithiobacillus_thiooxidaons_RS19-104.protein_308.faa	308	None	K00973 glucose-1-phosphate thymidylyltransferase [EC:2.7.7.24]	None	None	Catalyzes the formation of dTDP-glucose, from dTTP and glucose 1-phosphate, as well as its pyrophosphorolysis	dTDP-glucose pyrophosphorylase
Acidithiobacillus_thiooxidaons_RS19-104.protein_309.faa	309	None	K00963 UTP--glucose-1-phosphate uridylyltransferase [EC:2.7.7.9]	None	None	Nucleotidyl transferase	UTP-glucose-1-phosphate uridylyltransferase
Acidithiobacillus_thiooxidaons_RS19-104.protein_310.faa	310	None	None	None	None	Protein of unknown function (DUF502)	Uncharacterized membrane protein
Acidithiobacillus_thiooxidaons_RS19-104.protein_311.faa	311	None	K07715 two-component system, NtrC family, response regulator GlrR	None	None	Two component, sigma54 specific, transcriptional regulator, Fis family	DNA-binding transcriptional response regulator, NtrC family, contains REC, AAA-type ATPase, and a Fis-type DNA-binding domains
Acidithiobacillus_thiooxidaons_RS19-104.protein_312.faa	312	None	None	None	None	0	0
Acidithiobacillus_thiooxidaons_RS19-104.protein_313.faa	313	None	K07711 two-component system, NtrC family, sensor histidine kinase GlrK [EC:2.7.13.3]	None	None	PhoQ Sensor	K+-sensing histidine kinase KdpD
Acidithiobacillus_thiooxidaons_RS19-104.protein_314.faa	314	None	K03631 DNA repair protein RecN (Recombination protein N)	None	None	May be involved in recombinational repair of damaged DNA	DNA repair ATPase RecN
Acidithiobacillus_thiooxidaons_RS19-104.protein_315.faa	315	None	K00858 NAD+ kinase [EC:2.7.1.23]	None	None	Involved in the regulation of the intracellular balance of NAD and NADP, and is a key enzyme in the biosynthesis of NADP. Catalyzes specifically the phosphorylation on 2'-hydroxyl of the adenosine moiety of NAD to yield NADP	NAD kinase
Acidithiobacillus_thiooxidaons_RS19-104.protein_316.faa	316	None	K03525 type III pantothenate kinase [EC:2.7.1.33]	None	None	Catalyzes the phosphorylation of pantothenate (Pan), the first step in CoA biosynthesis	Pantothenate kinase type III
Acidithiobacillus_thiooxidaons_RS19-104.protein_317.faa	317	None	K03524 BirA family transcriptional regulator, biotin operon repressor / biotin---[acetyl-CoA-carboxylase] ligase [EC:6.3.4.15]	None	None	Biotin/lipoate A/B protein ligase family	Biotin-(acetyl-CoA carboxylase) ligase
Acidithiobacillus_thiooxidaons_RS19-104.protein_318.faa	318	None	K00147 glutamate-5-semialdehyde dehydrogenase [EC:1.2.1.41]	None	None	Catalyzes the NADPH-dependent reduction of L-glutamate 5-phosphate into L-glutamate 5-semialdehyde and phosphate. The product spontaneously undergoes cyclization to form 1-pyrroline-5- carboxylate	Gamma-glutamyl phosphate reductase
Acidithiobacillus_thiooxidaons_RS19-104.protein_319.faa	319	None	K02340 DNA polymerase III subunit delta [EC:2.7.7.7]	None	None	DNA polymerase III, delta subunit	DNA polymerase III, delta subunit
Acidithiobacillus_thiooxidaons_RS19-104.protein_320.faa	320	None	K03643 LPS-assembly lipoprotein	None	None	Lipopolysaccharide-assembly	Outer membrane lipoprotein LptE/RlpB (LPS assembly)
Acidithiobacillus_thiooxidaons_RS19-104.protein_321.faa	321	None	K01869 leucyl-tRNA synthetase [EC:6.1.1.4]	None	None	Belongs to the class-I aminoacyl-tRNA synthetase family	Leucyl-tRNA synthetase
Acidithiobacillus_thiooxidaons_RS19-104.protein_322.faa	322	None	None	None	None	Belongs to the FPG family	Formamidopyrimidine-DNA glycosylase
Acidithiobacillus_thiooxidaons_RS19-104.protein_323.faa	323	None	None	None	None	Rhodanese Homology Domain	Rhodanese-related sulfurtransferase
Acidithiobacillus_thiooxidaons_RS19-104.protein_324.faa	324	None	None	None	None	AIPR protein	0
Acidithiobacillus_thiooxidaons_RS19-104.protein_325.faa	325	None	None	None	None	#N/A	0
Acidithiobacillus_thiooxidaons_RS19-104.protein_326.faa	326	None	K00526 ribonucleoside-diphosphate reductase beta chain [EC:1.17.4.1]	None	None	Provides the precursors necessary for DNA synthesis. Catalyzes the biosynthesis of deoxyribonucleotides from the corresponding ribonucleotides	Ribonucleotide reductase beta subunit, ferritin-like domain
Acidithiobacillus_thiooxidaons_RS19-104.protein_327.faa	327	None	K00525 ribonucleoside-diphosphate reductase alpha chain [EC:1.17.4.1]	None	None	Provides the precursors necessary for DNA synthesis. Catalyzes the biosynthesis of deoxyribonucleotides from the corresponding ribonucleotides	Ribonucleotide reductase alpha subunit
Acidithiobacillus_thiooxidaons_RS19-104.protein_328.faa	328	None	K03568 TldD protein	PF01523	FALSE	Putative modulator of DNA gyrase	Predicted Zn-dependent protease or its inactivated homolog
Acidithiobacillus_thiooxidaons_RS19-104.protein_329.faa	329	None	K03798 cell division protease FtsH [EC:3.4.24.-]	PF01434	FALSE	Acts as a processive, ATP-dependent zinc metallopeptidase for both cytoplasmic and membrane proteins. Plays a role in the quality control of integral membrane proteins	ATP-dependent Zn proteases
Acidithiobacillus_thiooxidaons_RS19-104.protein_330.faa	330	None	K00796 dihydropteroate synthase [EC:2.5.1.15]	None	None	Catalyzes the condensation of para-aminobenzoate (pABA) with 6-hydroxymethyl-7,8-dihydropterin diphosphate (DHPt-PP) to form 7,8-dihydropteroate (H2Pte), the immediate precursor of folate derivatives	Dihydropteroate synthase
Acidithiobacillus_thiooxidaons_RS19-104.protein_331.faa	331	None	K03431 phosphoglucosamine mutase [EC:5.4.2.10]	None	None	Catalyzes the conversion of glucosamine-6-phosphate to glucosamine-1-phosphate	Phosphomannomutase
Acidithiobacillus_thiooxidaons_RS19-104.protein_332.faa	332	None	K01803 triosephosphate isomerase (TIM) [EC:5.3.1.1]	None	None	Involved in the gluconeogenesis. Catalyzes stereospecifically the conversion of dihydroxyacetone phosphate (DHAP) to D-glyceraldehyde-3-phosphate (G3P)	Triosephosphate isomerase
Acidithiobacillus_thiooxidaons_RS19-104.protein_333.faa	333	None	K03075 preprotein translocase subunit SecG	None	None	Preprotein translocase SecG subunit	Preprotein translocase subunit SecG
Acidithiobacillus_thiooxidaons_RS19-104.protein_334.faa	334	None	K00330 NADH-quinone oxidoreductase subunit A [EC:7.1.1.2]	None	None	NDH-1 shuttles electrons from NADH, via FMN and iron- sulfur (Fe-S) centers, to quinones in the respiratory chain. The immediate electron acceptor for the enzyme in this species is believed to be ubiquinone. Couples the redox reaction to proton translocation (for every two electrons transferred, four hydrogen ions are translocated across the cytoplasmic membrane), and thus conserves the redox ene…	NADH:ubiquinone oxidoreductase subunit 3 (chain A)
Acidithiobacillus_thiooxidaons_RS19-104.protein_335.faa	335	None	K00331 NADH-quinone oxidoreductase subunit B [EC:7.1.1.2]	None	None	NDH-1 shuttles electrons from NADH, via FMN and iron- sulfur (Fe-S) centers, to quinones in the respiratory chain. The immediate electron acceptor for the enzyme in this species is believed to be ubiquinone. Couples the redox reaction to proton translocation (for every two electrons transferred, four hydrogen ions are translocated across the cytoplasmic membrane), and thus conserves the redox ene…	NADH:ubiquinone oxidoreductase 20 kD subunit (chhain B) or related Fe-S oxidoreductase
Acidithiobacillus_thiooxidaons_RS19-104.protein_336.faa	336	None	K00332 NADH-quinone oxidoreductase subunit C [EC:7.1.1.2]	None	None	NDH-1 shuttles electrons from NADH, via FMN and iron- sulfur (Fe-S) centers, to quinones in the respiratory chain. The immediate electron acceptor for the enzyme in this species is believed to be ubiquinone. Couples the redox reaction to proton translocation (for every two electrons transferred, four hydrogen ions are translocated across the cytoplasmic membrane), and thus conserves the redox ene…	NADH:ubiquinone oxidoreductase 27 kD subunit (chain C)
Acidithiobacillus_thiooxidaons_RS19-104.protein_337.faa	337	None	K00333 NADH-quinone oxidoreductase subunit D [EC:7.1.1.2]	None	None	NDH-1 shuttles electrons from NADH, via FMN and iron- sulfur (Fe-S) centers, to quinones in the respiratory chain. The immediate electron acceptor for the enzyme in this species is believed to be ubiquinone. Couples the redox reaction to proton translocation (for every two electrons transferred, four hydrogen ions are translocated across the cytoplasmic membrane), and thus conserves the redox ene…	NADH:ubiquinone oxidoreductase 49 kD subunit (chain D)
Acidithiobacillus_thiooxidaons_RS19-104.protein_338.faa	338	None	K00334 NADH-quinone oxidoreductase subunit E [EC:7.1.1.2]	None	None	Thioredoxin-like [2Fe-2S] ferredoxin	NADH:ubiquinone oxidoreductase 24 kD subunit (chain E)
Acidithiobacillus_thiooxidaons_RS19-104.protein_339.faa	339	None	K00335 NADH-quinone oxidoreductase subunit F [EC:7.1.1.2]	None	None	NDH-1 shuttles electrons from NADH, via FMN and iron- sulfur (Fe-S) centers, to quinones in the respiratory chain	NADH:ubiquinone oxidoreductase, NADH-binding 51 kD subunit (chain F)
Acidithiobacillus_thiooxidaons_RS19-104.protein_340.faa	340	None	K00336 NADH-quinone oxidoreductase subunit G [EC:7.1.1.2]	None	None	NADH-ubiquinone oxidoreductase-G iron-sulfur binding region	NADH dehydrogenase/NADH:ubiquinone oxidoreductase 75 kD subunit (chain G)
Acidithiobacillus_thiooxidaons_RS19-104.protein_341.faa	341	None	K00337 NADH-quinone oxidoreductase subunit H [EC:7.1.1.2]	None	None	NDH-1 shuttles electrons from NADH, via FMN and iron- sulfur (Fe-S) centers, to quinones in the respiratory chain. The immediate electron acceptor for the enzyme in this species is believed to be ubiquinone. Couples the redox reaction to proton translocation (for every two electrons transferred, four hydrogen ions are translocated across the cytoplasmic membrane), and thus conserves the redox ene…	NADH:ubiquinone oxidoreductase subunit 1 (chain H)
Acidithiobacillus_thiooxidaons_RS19-104.protein_342.faa	342	None	K00338 NADH-quinone oxidoreductase subunit I [EC:7.1.1.2]	None	None	NDH-1 shuttles electrons from NADH, via FMN and iron- sulfur (Fe-S) centers, to quinones in the respiratory chain. The immediate electron acceptor for the enzyme in this species is believed to be ubiquinone. Couples the redox reaction to proton translocation (for every two electrons transferred, four hydrogen ions are translocated across the cytoplasmic membrane), and thus conserves the redox ene…	Formate hydrogenlyase subunit 6/NADH:ubiquinone oxidoreductase 23 kD subunit (chain I)
Acidithiobacillus_thiooxidaons_RS19-104.protein_343.faa	343	None	K00339 NADH-quinone oxidoreductase subunit J [EC:7.1.1.2]	None	None	NADH-ubiquinone/plastoquinone oxidoreductase chain 6	NADH:ubiquinone oxidoreductase subunit 6 (chain J)
Acidithiobacillus_thiooxidaons_RS19-104.protein_344.faa	344	None	K00340 NADH-quinone oxidoreductase subunit K [EC:7.1.1.2]	None	None	NDH-1 shuttles electrons from NADH, via FMN and iron- sulfur (Fe-S) centers, to quinones in the respiratory chain. The immediate electron acceptor for the enzyme in this species is believed to be ubiquinone. Couples the redox reaction to proton translocation (for every two electrons transferred, four hydrogen ions are translocated across the cytoplasmic membrane), and thus conserves the redox ene…	NADH:ubiquinone oxidoreductase subunit 11 or 4L (chain K)
Acidithiobacillus_thiooxidaons_RS19-104.protein_345.faa	345	None	K00341 NADH-quinone oxidoreductase subunit L [EC:7.1.1.2]	None	None	NADH-Ubiquinone oxidoreductase (complex I), chain 5 N-terminus	NADH:ubiquinone oxidoreductase subunit 5 (chain L)/Multisubunit Na+/H+ antiporter, MnhA subunit
Acidithiobacillus_thiooxidaons_RS19-104.protein_346.faa	346	None	K00342 NADH-quinone oxidoreductase subunit M [EC:7.1.1.2]	None	None	Proton-conducting membrane transporter	NADH:ubiquinone oxidoreductase subunit 4 (chain M)
Acidithiobacillus_thiooxidaons_RS19-104.protein_347.faa	347	None	K00343 NADH-quinone oxidoreductase subunit N [EC:7.1.1.2]	None	None	NDH-1 shuttles electrons from NADH, via FMN and iron- sulfur (Fe-S) centers, to quinones in the respiratory chain. The immediate electron acceptor for the enzyme in this species is believed to be ubiquinone. Couples the redox reaction to proton translocation (for every two electrons transferred, four hydrogen ions are translocated across the cytoplasmic membrane), and thus conserves the redox ene…	NADH:ubiquinone oxidoreductase subunit 2 (chain N)
Acidithiobacillus_thiooxidaons_RS19-104.protein_348.faa	348	None	None	None	None	Protein of unknown function (DUF2818)	0
Acidithiobacillus_thiooxidaons_RS19-104.protein_349.faa	349	None	K01868 threonyl-tRNA synthetase [EC:6.1.1.3]	None	None	Catalyzes the attachment of threonine to tRNA(Thr) in a two-step reaction L-threonine is first activated by ATP to form Thr-AMP and then transferred to the acceptor end of tRNA(Thr)	Threonyl-tRNA synthetase
Acidithiobacillus_thiooxidaons_RS19-104.protein_350.faa	350	None	K02520 translation initiation factor IF-3	None	None	IF-3 binds to the 30S ribosomal subunit and shifts the equilibrum between 70S ribosomes and their 50S and 30S subunits in favor of the free subunits, thus enhancing the availability of 30S subunits on which protein synthesis initiation begins	Translation initiation factor IF-3
Acidithiobacillus_thiooxidaons_RS19-104.protein_351.faa	351	None	K02887 large subunit ribosomal protein L20	None	None	Binds directly to 23S ribosomal RNA and is necessary for the in vitro assembly process of the 50S ribosomal subunit. It is not involved in the protein synthesizing functions of that subunit	Ribosomal protein L20
Acidithiobacillus_thiooxidaons_RS19-104.protein_352.faa	352	None	K01889 phenylalanyl-tRNA synthetase alpha chain [EC:6.1.1.20]	None	None	Belongs to the class-II aminoacyl-tRNA synthetase family. Phe-tRNA synthetase alpha subunit type 1 subfamily	Phenylalanyl-tRNA synthetase alpha subunit
Acidithiobacillus_thiooxidaons_RS19-104.protein_353.faa	353	None	K01890 phenylalanyl-tRNA synthetase beta chain [EC:6.1.1.20]	None	None	Belongs to the phenylalanyl-tRNA synthetase beta subunit family. Type 1 subfamily	Phenylalanyl-tRNA synthetase beta subunit|tRNA-binding EMAP/Myf domain
Acidithiobacillus_thiooxidaons_RS19-104.protein_354.faa	354	None	K04764 integration host factor subunit alpha	None	None	This protein is one of the two subunits of integration host factor, a specific DNA-binding protein that functions in genetic recombination as well as in transcriptional and translational control	Bacterial nucleoid DNA-binding protein
Acidithiobacillus_thiooxidaons_RS19-104.protein_355.faa	355	None	None	None	None	MerR HTH family regulatory protein	DNA-binding transcriptional regulator, MerR family
Acidithiobacillus_thiooxidaons_RS19-104.protein_356.faa	356	None	K21039 enterobacteria phage integrase [EC:2.7.7.- 3.1.-.-]	None	None	Belongs to the 'phage' integrase family	Site-specific recombinase XerD
Acidithiobacillus_thiooxidaons_RS19-104.protein_357.faa	357	None	None	None	None	0	0
Acidithiobacillus_thiooxidaons_RS19-104.protein_358.faa	358	None	None	None	None	#N/A	0
Acidithiobacillus_thiooxidaons_RS19-104.protein_359.faa	359	None	K03111 single-strand DNA-binding protein	None	None	Plays an important role in DNA replication, recombination and repair. Binds to ssDNA and to an array of partner proteins to recruit them to their sites of action during DNA metabolism	Single-stranded DNA-binding protein
Acidithiobacillus_thiooxidaons_RS19-104.protein_360.faa	360	None	None	None	None	Helix-turn-helix XRE-family like proteins	Transcriptional regulator, contains XRE-family HTH domain
Acidithiobacillus_thiooxidaons_RS19-104.protein_361.faa	361	None	None	None	None	#N/A	0
Acidithiobacillus_thiooxidaons_RS19-104.protein_362.faa	362	None	None	None	None	Helix-turn-helix domain	0
Acidithiobacillus_thiooxidaons_RS19-104.protein_363.faa	363	None	K02315 DNA replication protein DnaC	None	None	PFAM IstB domain protein ATP-binding protein	DNA replication protein DnaC
Acidithiobacillus_thiooxidaons_RS19-104.protein_364.faa	364	None	K03497 ParB family transcriptional regulator, chromosome partitioning protein	None	None	Belongs to the ParB family	Chromosome segregation protein Spo0J, contains ParB-like nuclease domain
Acidithiobacillus_thiooxidaons_RS19-104.protein_365.faa	365	None	None	None	None	#N/A	0
Acidithiobacillus_thiooxidaons_RS19-104.protein_366.faa	366	None	None	None	None	#N/A	0
Acidithiobacillus_thiooxidaons_RS19-104.protein_367.faa	367	None	None	None	None	Acetyltransferase (GNAT) domain	N-acetyltransferase, GNAT superfamily (includes histone acetyltransferase HPA2)
Acidithiobacillus_thiooxidaons_RS19-104.protein_368.faa	368	None	K13652 AraC family transcriptional regulator	None	None	SMART helix-turn-helix- domain containing protein AraC type	AraC-type DNA-binding domain and AraC-containing proteins|DNA gyrase inhibitor GyrI
Acidithiobacillus_thiooxidaons_RS19-104.protein_369.faa	369	None	K03194 type IV secretion system protein VirB1	None	None	Transglycosylase SLT domain	Soluble lytic murein transglycosylase and related regulatory proteins (some contain LysM/invasin domains)
Acidithiobacillus_thiooxidaons_RS19-104.protein_370.faa	370	None	None	None	None	#N/A	0
Acidithiobacillus_thiooxidaons_RS19-104.protein_371.faa	371	None	K06919 putative DNA primase/helicase	None	None	Domain of unknown function (DUF1738)	Antirestriction protein ArdC
Acidithiobacillus_thiooxidaons_RS19-104.protein_372.faa	372	None	None	None	None	DNA integration	Uncharacterized domain associated with phage/plasmid primase
Acidithiobacillus_thiooxidaons_RS19-104.protein_373.faa	373	None	K03205 type IV secretion system protein VirD4 [EC:7.4.2.8]	None	None	PFAM TraG	Type IV secretory pathway, VirD4 component, TraG/TraD family ATPase
Acidithiobacillus_thiooxidaons_RS19-104.protein_374.faa	374	None	None	None	None	#N/A	0
Acidithiobacillus_thiooxidaons_RS19-104.protein_375.faa	375	None	K20527 type IV secretion system protein TrbB [EC:7.4.2.8]	None	None	Type II/IV secretion system protein	Pilus assembly protein, ATPase of CpaF family
Acidithiobacillus_thiooxidaons_RS19-104.protein_376.faa	376	None	None	None	None	addiction module killer protein	Putative component of the toxin-antitoxin plasmid stabilization module
Acidithiobacillus_thiooxidaons_RS19-104.protein_377.faa	377	None	None	None	None	Helix-turn-helix XRE-family like proteins	DNA-binding prophage protein
Acidithiobacillus_thiooxidaons_RS19-104.protein_378.faa	378	None	None	None	None	#N/A	0
Acidithiobacillus_thiooxidaons_RS19-104.protein_379.faa	379	None	K06926 uncharacterized protein	None	None	AAA domain, putative AbiEii toxin, Type IV TA system	ATPase/GTPase, AAA15 family
Acidithiobacillus_thiooxidaons_RS19-104.protein_380.faa	380	None	None	None	None	#N/A	0
Acidithiobacillus_thiooxidaons_RS19-104.protein_381.faa	381	None	K20528 type IV secretion system protein TrbC	None	None	conjugal transfer protein TrbC	Type IV secretory pathway, VirB2 components (pilins)
Acidithiobacillus_thiooxidaons_RS19-104.protein_382.faa	382	None	K20529 type IV secretion system protein TrbD	None	None	conjugation	Type IV secretory pathway, TrbD component
Acidithiobacillus_thiooxidaons_RS19-104.protein_383.faa	383	None	K20530 type IV secretion system protein TrbE [EC:7.4.2.8]	None	None	component of type IV transporter system	Type IV secretory pathway, VirB4 component
Acidithiobacillus_thiooxidaons_RS19-104.protein_384.faa	384	None	K20266 type IV secretion system protein TrbJ	None	None	TIGRFAM P-type conjugative transfer protein TrbJ	Conjugal transfer/entry exclusion protein
Acidithiobacillus_thiooxidaons_RS19-104.protein_385.faa	385	None	None	None	None	#N/A	0
Acidithiobacillus_thiooxidaons_RS19-104.protein_386.faa	386	None	K07344 type IV secretion system protein TrbL	None	None	TrbL/VirB6 plasmid conjugal transfer protein	Type IV secretory pathway, TrbL components
Acidithiobacillus_thiooxidaons_RS19-104.protein_387.faa	387	None	None	None	None	#N/A	0
Acidithiobacillus_thiooxidaons_RS19-104.protein_388.faa	388	None	None	None	None	#N/A	0
Acidithiobacillus_thiooxidaons_RS19-104.protein_389.faa	389	None	K20531 type IV secretion system protein TrbF	None	None	Conjugal transfer protein	Type IV secretory pathway, TrbF components
Acidithiobacillus_thiooxidaons_RS19-104.protein_390.faa	390	None	K20532 type IV secretion system protein TrbG	None	None	PFAM Conjugal transfer protein TrbG VirB9 CagX	Type IV secretory pathway, VirB9 components
Acidithiobacillus_thiooxidaons_RS19-104.protein_391.faa	391	None	K20533 type IV secretion system protein TrbI	None	None	PFAM conjugation TrbI family protein	Type IV secretory pathway, VirB10 components
Acidithiobacillus_thiooxidaons_RS19-104.protein_392.faa	392	None	None	None	None	#N/A	0
Acidithiobacillus_thiooxidaons_RS19-104.protein_393.faa	393	None	None	None	None	#N/A	0
Acidithiobacillus_thiooxidaons_RS19-104.protein_394.faa	394	None	K03561 biopolymer transport protein ExbB	None	None	MotA/TolQ/ExbB proton channel family	Biopolymer transport protein ExbB/TolQ
Acidithiobacillus_thiooxidaons_RS19-104.protein_395.faa	395	None	K03559 biopolymer transport protein ExbD	None	None	Biopolymer transport protein ExbD TolR	Biopolymer transport protein ExbD
Acidithiobacillus_thiooxidaons_RS19-104.protein_396.faa	396	None	None	None	None	Gram-negative bacterial TonB protein C-terminal	Periplasmic protein TonB, links inner and outer membranes
Acidithiobacillus_thiooxidaons_RS19-104.protein_397.faa	397	None	K01712 urocanate hydratase [EC:4.2.1.49]	None	None	Catalyzes the conversion of urocanate to 4-imidazolone- 5-propionate	Urocanate hydratase
Acidithiobacillus_thiooxidaons_RS19-104.protein_398.faa	398	None	K01745 histidine ammonia-lyase [EC:4.3.1.3]	None	None	Aromatic amino acid lyase	Histidine ammonia-lyase
Acidithiobacillus_thiooxidaons_RS19-104.protein_399.faa	399	None	K05836 GntR family transcriptional regulator, histidine utilization repressor	None	None	UTRA	DNA-binding transcriptional regulator, GntR family
Acidithiobacillus_thiooxidaons_RS19-104.protein_400.faa	400	None	K01468 imidazolonepropionase [EC:3.5.2.7]	None	None	Amidohydrolase family	Imidazolonepropionase or related amidohydrolase
Acidithiobacillus_thiooxidaons_RS19-104.protein_401.faa	401	None	K01458 N-formylglutamate deformylase [EC:3.5.1.68]	None	None	N-formylglutamate amidohydrolase	N-formylglutamate amidohydrolase
Acidithiobacillus_thiooxidaons_RS19-104.protein_402.faa	402	None	K05603 formimidoylglutamate deiminase [EC:3.5.3.13]	PF01979	FALSE	Amidohydrolase family	Cytosine/adenosine deaminase or related metal-dependent hydrolase
Acidithiobacillus_thiooxidaons_RS19-104.protein_403.faa	403	None	K02014 iron complex outermembrane recepter protein	None	None	TonB dependent receptor	Outer membrane receptor for Fe3+-dicitrate
Acidithiobacillus_thiooxidaons_RS19-104.protein_404.faa	404	None	None	None	None	Belongs to the iron ascorbate-dependent oxidoreductase family	Isopenicillin N synthase and related dioxygenases
Acidithiobacillus_thiooxidaons_RS19-104.protein_405.faa	405	None	None	None	None	Phosphohydrolase	Predicted HD phosphohydrolase
Acidithiobacillus_thiooxidaons_RS19-104.protein_406.faa	406	None	None	None	None	PFAM amidohydrolase 2	0
Acidithiobacillus_thiooxidaons_RS19-104.protein_407.faa	407	None	None	None	None	Amino acid permease	Amino acid transporter
Acidithiobacillus_thiooxidaons_RS19-104.protein_408.faa	408	None	None	None	None	Belongs to the class-II pyridoxal-phosphate-dependent aminotransferase family. Histidinol-phosphate aminotransferase subfamily	Histidinol-phosphate/aromatic aminotransferase or cobyric acid decarboxylase
Acidithiobacillus_thiooxidaons_RS19-104.protein_409.faa	409	None	None	None	None	#N/A	0
Acidithiobacillus_thiooxidaons_RS19-104.protein_410.faa	410	None	None	None	None	#N/A	0
Acidithiobacillus_thiooxidaons_RS19-104.protein_411.faa	411	None	None	None	None	Relaxase mobilization nuclease family protein	Type IV secretory pathway, VirD2 components (relaxase)
Acidithiobacillus_thiooxidaons_RS19-104.protein_412.faa	412	None	None	None	None	#N/A	0
Acidithiobacillus_thiooxidaons_RS19-104.protein_413.faa	413	None	None	None	None	#N/A	0
Acidithiobacillus_thiooxidaons_RS19-104.protein_414.faa	414	None	None	None	None	CobQ/CobB/MinD/ParA nucleotide binding domain	MinD-like ATPase involved in chromosome partitioning or flagellar assembly
Acidithiobacillus_thiooxidaons_RS19-104.protein_415.faa	415	None	None	None	None	#N/A	0
Acidithiobacillus_thiooxidaons_RS19-104.protein_416.faa	416	None	None	None	None	#N/A	0
Acidithiobacillus_thiooxidaons_RS19-104.protein_417.faa	417	None	None	None	None	Conjugal transfer protein traB	Predicted amidohydrolase
Acidithiobacillus_thiooxidaons_RS19-104.protein_418.faa	418	None	K02014 iron complex outermembrane recepter protein	None	None	TonB dependent receptor	Outer membrane receptor for Fe3+-dicitrate
Acidithiobacillus_thiooxidaons_RS19-104.protein_419.faa	419	None	K08641 zinc D-Ala-D-Ala dipeptidase [EC:3.4.13.22]	None	None	Catalyzes hydrolysis of the D-alanyl-D-alanine dipeptide	D-alanyl-D-alanine dipeptidase
Acidithiobacillus_thiooxidaons_RS19-104.protein_420.faa	420	None	None	None	None	Amino acid permease	Amino acid transporter
Acidithiobacillus_thiooxidaons_RS19-104.protein_421.faa	421	None	None	None	None	PFAM IstB domain protein ATP-binding protein	DNA replication protein DnaC
Acidithiobacillus_thiooxidaons_RS19-104.protein_422.faa	422	None	None	None	None	SMART Phospholipid glycerol acyltransferase	1-acyl-sn-glycerol-3-phosphate acyltransferase
Acidithiobacillus_thiooxidaons_RS19-104.protein_423.faa	423	None	None	None	None	Belongs to the UPF0145 family	Uncharacterized conserved protein YbjQ, UPF0145 family
Acidithiobacillus_thiooxidaons_RS19-104.protein_424.faa	424	None	None	None	None	#N/A	0
Acidithiobacillus_thiooxidaons_RS19-104.protein_425.faa	425	None	K03169 DNA topoisomerase III [EC:5.6.2.1]	None	None	Bacterial DNA topoisomeraes I ATP-binding domain	DNA topoisomerase IA
Acidithiobacillus_thiooxidaons_RS19-104.protein_426.faa	426	None	None	None	None	#N/A	0
Acidithiobacillus_thiooxidaons_RS19-104.protein_427.faa	427	None	None	None	None	Protein of unknown function (DUF3991)	0
Acidithiobacillus_thiooxidaons_RS19-104.protein_428.faa	428	None	None	None	None	Phage integrase, N-terminal SAM-like domain	Site-specific recombinase XerD
Acidithiobacillus_thiooxidaons_RS19-104.protein_429.faa	429	None	None	None	None	#N/A	0
Acidithiobacillus_thiooxidaons_RS19-104.protein_430.faa	430	None	None	None	None	#N/A	0
Acidithiobacillus_thiooxidaons_RS19-104.protein_431.faa	431	None	None	None	None	0	0
Acidithiobacillus_thiooxidaons_RS19-104.protein_432.faa	432	None	None	None	None	#N/A	0
Acidithiobacillus_thiooxidaons_RS19-104.protein_433.faa	433	None	K00986 RNA-directed DNA polymerase [EC:2.7.7.49]	None	None	Group II intron maturase-specific	Retron-type reverse transcriptase
Acidithiobacillus_thiooxidaons_RS19-104.protein_434.faa	434	None	None	None	None	0	0
Acidithiobacillus_thiooxidaons_RS19-104.protein_435.faa	435	None	None	None	None	Isochorismatase family	Nicotinamidase-related amidase
Acidithiobacillus_thiooxidaons_RS19-104.protein_436.faa	436	None	None	None	None	#N/A	MFS family permease
Acidithiobacillus_thiooxidaons_RS19-104.protein_437.faa	437	None	None	None	None	#N/A	0
Acidithiobacillus_thiooxidaons_RS19-104.protein_438.faa	438	None	None	None	None	nucleotidyltransferase activity	Predicted nucleotidyltransferase
Acidithiobacillus_thiooxidaons_RS19-104.protein_439.faa	439	None	None	None	None	Nucleotidyltransferase domain	Predicted nucleotidyltransferase
Acidithiobacillus_thiooxidaons_RS19-104.protein_440.faa	440	GT51	K05367 penicillin-binding protein 1C [EC:2.4.1.129]	None	None	Penicillin-Binding Protein C-terminus Family	Membrane carboxypeptidase/penicillin-binding protein PbpC
Acidithiobacillus_thiooxidaons_RS19-104.protein_441.faa	441	None	K06894 alpha-2-macroglobulin	None	None	Alpha-2-Macroglobulin	Uncharacterized conserved protein YfaS, alpha-2-macroglobulin family
Acidithiobacillus_thiooxidaons_RS19-104.protein_442.faa	442	None	None	None	None	0	0
Acidithiobacillus_thiooxidaons_RS19-104.protein_443.faa	443	None	K03502 DNA polymerase V	None	None	Domain of unknown function (DUF4113)	Nucleotidyltransferase/DNA polymerase involved in DNA repair
Acidithiobacillus_thiooxidaons_RS19-104.protein_444.faa	444	None	K03503 DNA polymerase V [EC:3.4.21.-]	None	None	Peptidase S24-like	SOS-response transcriptional repressor LexA (RecA-mediated autopeptidase)
Acidithiobacillus_thiooxidaons_RS19-104.protein_445.faa	445	None	K07488 transposase	None	None	Transposase zinc-ribbon domain	Transposase
Acidithiobacillus_thiooxidaons_RS19-104.protein_446.faa	446	None	None	None	None	Amino acid permease	Amino acid transporter
Acidithiobacillus_thiooxidaons_RS19-104.protein_447.faa	447	None	K03561 biopolymer transport protein ExbB	None	None	MotA/TolQ/ExbB proton channel family	Biopolymer transport protein ExbB/TolQ
Acidithiobacillus_thiooxidaons_RS19-104.protein_448.faa	448	None	K03559 biopolymer transport protein ExbD	None	None	Biopolymer transport protein ExbD TolR	Biopolymer transport protein ExbD
Acidithiobacillus_thiooxidaons_RS19-104.protein_449.faa	449	None	None	None	None	TonB C terminal	Periplasmic protein TonB, links inner and outer membranes
Acidithiobacillus_thiooxidaons_RS19-104.protein_450.faa	450	None	None	None	None	Belongs to the purine-cytosine permease (2.A.39) family	Purine-cytosine permease or related protein
Acidithiobacillus_thiooxidaons_RS19-104.protein_451.faa	451	None	K01487 guanine deaminase [EC:3.5.4.3]	PF01979	FALSE	Amidohydrolase family	Cytosine/adenosine deaminase or related metal-dependent hydrolase
Acidithiobacillus_thiooxidaons_RS19-104.protein_452.faa	452	None	K01488 adenosine deaminase [EC:3.5.4.4]	PF00962	FALSE	Catalyzes the hydrolytic deamination of adenine to hypoxanthine. Plays an important role in the purine salvage pathway and in nitrogen catabolism	Adenosine deaminase
Acidithiobacillus_thiooxidaons_RS19-104.protein_453.faa	453	None	None	None	None	Purine nucleoside permease (NUP)	Purine nucleoside permease
Acidithiobacillus_thiooxidaons_RS19-104.protein_454.faa	454	None	None	None	None	Xanthine dehydrogenase	CO or xanthine dehydrogenase, Mo-binding subunit
Acidithiobacillus_thiooxidaons_RS19-104.protein_455.faa	455	None	None	None	None	[2Fe-2S] binding domain	Aerobic-type carbon monoxide dehydrogenase, small subunit, CoxS/CutS family
Acidithiobacillus_thiooxidaons_RS19-104.protein_456.faa	456	None	None	None	None	dehydrogenase FAD-binding	CO or xanthine dehydrogenase, FAD-binding subunit
Acidithiobacillus_thiooxidaons_RS19-104.protein_457.faa	457	None	K01483 ureidoglycolate lyase [EC:4.3.2.3]	None	None	Ureidoglycolate lyase	Ureidoglycolate hydrolase (allantoin degradation)
Acidithiobacillus_thiooxidaons_RS19-104.protein_458.faa	458	None	None	None	None	substrate specificity. Catalyzes the hydrolytic ring-opening of a cyclic amide. Does not act on cyanuric acid nor barbituric acid	0
Acidithiobacillus_thiooxidaons_RS19-104.protein_459.faa	459	None	K07402 xanthine dehydrogenase accessory factor	None	None	XdhC and CoxI family	Xanthine and CO dehydrogenase maturation factor, XdhC/CoxF family
Acidithiobacillus_thiooxidaons_RS19-104.protein_460.faa	460	None	None	None	None	Protein of unknown function (DUF4089)	0
Acidithiobacillus_thiooxidaons_RS19-104.protein_461.faa	461	None	K19837 1-carboxybiuret hydrolase [EC:3.5.1.131]	None	None	Amidohydrolase, AtzE	Asp-tRNAAsn/Glu-tRNAGln amidotransferase A subunit or related amidase
Acidithiobacillus_thiooxidaons_RS19-104.protein_462.faa	462	None	None	None	None	Domain of unknown function (DUF4440)	Asp-tRNAAsn/Glu-tRNAGln amidotransferase A subunit or related amidase
Acidithiobacillus_thiooxidaons_RS19-104.protein_463.faa	463	None	None	None	None	MobA-like NTP transferase domain	CTP:molybdopterin cytidylyltransferase MocA
Acidithiobacillus_thiooxidaons_RS19-104.protein_464.faa	464	None	K22602 oxamate amidohydrolase [EC:3.5.1.126]	PF01019	FALSE	Gamma-glutamyltranspeptidase	Gamma-glutamyltranspeptidase
Acidithiobacillus_thiooxidaons_RS19-104.protein_465.faa	465	None	None	None	None	Transcriptional regulator, LysR	DNA-binding transcriptional regulator, LysR family
Acidithiobacillus_thiooxidaons_RS19-104.protein_466.faa	466	None	K02014 iron complex outermembrane recepter protein	None	None	TonB-dependent receptor	Outer membrane receptor for Fe3+-dicitrate
Acidithiobacillus_thiooxidaons_RS19-104.protein_467.faa	467	None	None	None	None	Cupin domain	Mannose-6-phosphate isomerase, cupin superfamily|Predicted transcriptional regulator with C-terminal CBS domains
Acidithiobacillus_thiooxidaons_RS19-104.protein_468.faa	468	None	K00822 beta-alanine--pyruvate transaminase [EC:2.6.1.18]	None	None	Belongs to the class-III pyridoxal-phosphate-dependent aminotransferase family	Adenosylmethionine-8-amino-7-oxononanoate aminotransferase
Acidithiobacillus_thiooxidaons_RS19-104.protein_469.faa	469	None	K01431 beta-ureidopropionase [EC:3.5.1.6]	None	None	Carbon-nitrogen hydrolase	Predicted amidohydrolase
Acidithiobacillus_thiooxidaons_RS19-104.protein_470.faa	470	None	K17722 dihydropyrimidine dehydrogenase (NAD+) subunit PreT [EC:1.3.1.1]	None	None	dihydropyrimidine dehydrogenase	NADPH-dependent glutamate synthase beta chain or related oxidoreductase
Acidithiobacillus_thiooxidaons_RS19-104.protein_471.faa	471	None	K17723 dihydropyrimidine dehydrogenase (NAD+) subunit PreA [EC:1.3.1.1]	None	None	Dehydrogenase	Dihydroorotate dehydrogenase|NAD-dependent dihydropyrimidine dehydrogenase, PreA subunit
Acidithiobacillus_thiooxidaons_RS19-104.protein_472.faa	472	None	K01464 dihydropyrimidinase [EC:3.5.2.2]	PF01979	FALSE	Amidohydrolase family	Dihydroorotase or related cyclic amidohydrolase
Acidithiobacillus_thiooxidaons_RS19-104.protein_473.faa	473	None	K03457 nucleobase:cation symporter-1, NCS1 family	None	None	permease for cytosine purines, uracil, thiamine, allantoin	Cytosine/uracil/thiamine/allantoin permease
Acidithiobacillus_thiooxidaons_RS19-104.protein_474.faa	474	None	None	None	None	permease for cytosine purines, uracil, thiamine, allantoin	Cytosine/uracil/thiamine/allantoin permease
Acidithiobacillus_thiooxidaons_RS19-104.protein_475.faa	475	None	None	None	None	cytosine transport	Purine-cytosine permease or related protein
Acidithiobacillus_thiooxidaons_RS19-104.protein_476.faa	476	None	K01489 cytidine deaminase [EC:3.5.4.5]	None	None	cytidine deaminase activity	Cytidine deaminase
Acidithiobacillus_thiooxidaons_RS19-104.protein_477.faa	477	None	K01619 deoxyribose-phosphate aldolase [EC:4.1.2.4]	None	None	Catalyzes a reversible aldol reaction between acetaldehyde and D-glyceraldehyde 3-phosphate to generate 2-deoxy- D-ribose 5-phosphate	Deoxyribose-phosphate aldolase
Acidithiobacillus_thiooxidaons_RS19-104.protein_478.faa	478	None	K00757 uridine phosphorylase [EC:2.4.2.3]	None	None	Uridine phosphorylase	Uridine phosphorylase
Acidithiobacillus_thiooxidaons_RS19-104.protein_479.faa	479	None	K15778 phosphomannomutase / phosphoglucomutase [EC:5.4.2.8 5.4.2.2]	None	None	Catalyzes the conversion of glucosamine-6-phosphate to glucosamine-1-phosphate	Phosphomannomutase
Acidithiobacillus_thiooxidaons_RS19-104.protein_480.faa	480	None	None	None	None	#N/A	NADP-dependent 3-hydroxy acid dehydrogenase YdfG
Acidithiobacillus_thiooxidaons_RS19-104.protein_481.faa	481	None	None	None	None	KR domain	NADP-dependent 3-hydroxy acid dehydrogenase YdfG
Acidithiobacillus_thiooxidaons_RS19-104.protein_482.faa	482	None	K02014 iron complex outermembrane recepter protein	None	None	TonB-dependent Receptor Plug Domain	Outer membrane receptor for Fe3+-dicitrate
Acidithiobacillus_thiooxidaons_RS19-104.protein_483.faa	483	None	None	None	None	Catalyzes the irreversible cleavage of the glycosidic bond in both 5'-methylthioadenosine (MTA) and S- adenosylhomocysteine (SAH AdoHcy) to adenine and the corresponding thioribose, 5'-methylthioribose and S-ribosylhomocysteine, respectively	Nucleoside phosphorylase
Acidithiobacillus_thiooxidaons_RS19-104.protein_484.faa	484	None	None	None	None	amine dehydrogenase activity	DNA-binding beta-propeller fold protein YncE|Phospholipase C
Acidithiobacillus_thiooxidaons_RS19-104.protein_485.faa	485	None	K07285 outer membrane lipoprotein	None	None	Outer membrane lipoprotein Slp	Starvation-inducible outer membrane lipoprotein
Acidithiobacillus_thiooxidaons_RS19-104.protein_486.faa	486	None	K02014 iron complex outermembrane recepter protein	None	None	TonB-dependent Receptor Plug Domain	Outer membrane receptor for Fe3+-dicitrate
Acidithiobacillus_thiooxidaons_RS19-104.protein_487.faa	487	None	K07126 uncharacterized protein	None	None	Sel1-like repeats.	0
Acidithiobacillus_thiooxidaons_RS19-104.protein_488.faa	488	None	K01114 phospholipase C [EC:3.1.4.3]	None	None	phospholipase C	Phospholipase C
Acidithiobacillus_thiooxidaons_RS19-104.protein_489.faa	489	None	None	None	None	Protein of unknown function (DUF1275)	Uncharacterized membrane protein YoaK, UPF0700 family
Acidithiobacillus_thiooxidaons_RS19-104.protein_490.faa	490	None	None	None	None	PLD-like domain	Phosphatidylserine/phosphatidylglycerophosphate/cardiolipin synthase or related enzyme
Acidithiobacillus_thiooxidaons_RS19-104.protein_491.faa	491	None	None	None	None	0	0
Acidithiobacillus_thiooxidaons_RS19-104.protein_492.faa	492	None	None	None	None	DNA helicase	Superfamily I DNA or RNA helicase|Superfamily II DNA helicase RecQ
Acidithiobacillus_thiooxidaons_RS19-104.protein_493.faa	493	None	K07494 putative transposase	None	None	Winged helix-turn helix	Transposase
Acidithiobacillus_thiooxidaons_RS19-104.protein_494.faa	494	None	None	None	None	#N/A	0
Acidithiobacillus_thiooxidaons_RS19-104.protein_495.faa	495	None	None	None	None	Uncharacterized protein conserved in bacteria (DUF2236)	Uncharacterized conserved protein, DUF2236 family
Acidithiobacillus_thiooxidaons_RS19-104.protein_496.faa	496	None	None	None	None	#N/A	0
Acidithiobacillus_thiooxidaons_RS19-104.protein_497.faa	497	None	None	None	None	isochorismatase	Nicotinamidase-related amidase
Acidithiobacillus_thiooxidaons_RS19-104.protein_498.faa	498	None	K23107 1-deoxyxylulose-5-phosphate synthase [EC:1.1.-.-]	None	None	Aldo/keto reductase family	Predicted oxidoreductase (related to aryl-alcohol dehydrogenase)
Acidithiobacillus_thiooxidaons_RS19-104.protein_499.faa	499	None	K11209 GSH-dependent disulfide-bond oxidoreductase [EC:1.8.4.-]	None	None	Glutathione S-transferase, C-terminal domain	Glutathione S-transferase
Acidithiobacillus_thiooxidaons_RS19-104.protein_500.faa	500	None	None	None	None	Transglutaminase/protease-like homologues	Transglutaminase-like enzyme, putative cysteine protease
Acidithiobacillus_thiooxidaons_RS19-104.protein_501.faa	501	None	None	None	None	Trypsin-like peptidase domain	V8-like Glu-specific endopeptidase
Acidithiobacillus_thiooxidaons_RS19-104.protein_502.faa	502	None	None	None	None	Fusaric acid resistance protein-like	0
Acidithiobacillus_thiooxidaons_RS19-104.protein_503.faa	503	None	None	None	None	#N/A	0
Acidithiobacillus_thiooxidaons_RS19-104.protein_504.faa	504	None	K03389 heterodisulfide reductase subunit B2 [EC:1.8.7.3 1.8.98.4 1.8.98.5 1.8.98.6]	None	None	Cysteine-rich domain	Heterodisulfide reductase, subunit B
Acidithiobacillus_thiooxidaons_RS19-104.protein_505.faa	505	None	None	None	None	FAD dependent oxidoreductase	Heterodisulfide reductase, subunit A (polyferredoxin)|Heterodisulfide reductase, subunit A (polyferredoxin)
Acidithiobacillus_thiooxidaons_RS19-104.protein_506.faa	506	None	None	None	None	0	0
Acidithiobacillus_thiooxidaons_RS19-104.protein_507.faa	507	GT84	K13688 cyclic beta-1,2-glucan synthetase [EC:2.4.1.-]	None	None	Cellobiose phosphorylase	Cellobiose phosphorylase
Acidithiobacillus_thiooxidaons_RS19-104.protein_508.faa	508	None	None	None	None	0	0
Acidithiobacillus_thiooxidaons_RS19-104.protein_509.faa	509	None	None	None	None	0	0
Acidithiobacillus_thiooxidaons_RS19-104.protein_510.faa	510	None	None	None	None	prohibitin homologues	Regulator of protease activity HflC, stomatin/prohibitin superfamily
Acidithiobacillus_thiooxidaons_RS19-104.protein_511.faa	511	None	K00963 UTP--glucose-1-phosphate uridylyltransferase [EC:2.7.7.9]	None	None	Nucleotidyl transferase	UTP-glucose-1-phosphate uridylyltransferase
Acidithiobacillus_thiooxidaons_RS19-104.protein_512.faa	512	None	K07493 putative transposase	None	None	Transposase, Mutator family	Transposase (or an inactivated derivative)
Acidithiobacillus_thiooxidaons_RS19-104.protein_513.faa	513	None	None	None	None	#N/A	0
Acidithiobacillus_thiooxidaons_RS19-104.protein_514.faa	514	None	None	None	None	Protein of unknown function (DUF3568)	0
Acidithiobacillus_thiooxidaons_RS19-104.protein_515.faa	515	None	K07323 phospholipid transport system substrate-binding protein	None	None	membrane protein HpnM	ABC-type transporter Mla maintaining outer membrane lipid asymmetry, periplasmic MlaC component
Acidithiobacillus_thiooxidaons_RS19-104.protein_516.faa	516	None	None	None	None	#N/A	0
Acidithiobacillus_thiooxidaons_RS19-104.protein_517.faa	517	None	K16952 sulfur oxygenase/reductase [EC:1.13.11.55]	None	None	Sulphur oxygenase reductase	0
Acidithiobacillus_thiooxidaons_RS19-104.protein_518.faa	518	None	K00425 cytochrome bd ubiquinol oxidase subunit I [EC:7.1.1.7]	None	None	Cytochrome bd terminal oxidase subunit I	Cytochrome bd-type quinol oxidase, subunit 1
Acidithiobacillus_thiooxidaons_RS19-104.protein_519.faa	519	None	K00426 cytochrome bd ubiquinol oxidase subunit II [EC:7.1.1.7]	None	None	Cytochrome bd terminal oxidase subunit II	Cytochrome bd-type quinol oxidase, subunit 2
Acidithiobacillus_thiooxidaons_RS19-104.protein_520.faa	520	None	None	None	None	PFAM Cyclic nucleotide-binding	cAMP-binding domain of CRP or a regulatory subunit of cAMP-dependent protein kinases
Acidithiobacillus_thiooxidaons_RS19-104.protein_521.faa	521	None	K21023 diguanylate cyclase [EC:2.7.7.65]	None	None	Diguanylate cyclase	DNA-binding response regulator, OmpR family, contains REC and winged-helix (wHTH) domain|Sensor histidine kinase regulating citrate/malate metabolism|Predicted signal transduction protein containing a membrane domain, an EAL and a GGDEF domain
Acidithiobacillus_thiooxidaons_RS19-104.protein_522.faa	522	None	K08482 circadian clock protein KaiC	None	None	Circadian clock protein kaic	RecA-superfamily ATPase, KaiC/GvpD/RAD55 family|RecA-superfamily ATPase, KaiC/GvpD/RAD55 family
Acidithiobacillus_thiooxidaons_RS19-104.protein_523.faa	523	None	None	None	None	0	0
Acidithiobacillus_thiooxidaons_RS19-104.protein_524.faa	524	None	None	None	None	#N/A	0
Acidithiobacillus_thiooxidaons_RS19-104.protein_525.faa	525	None	None	None	None	PFAM Transposase, IS116 IS110 IS902	Transposase
Acidithiobacillus_thiooxidaons_RS19-104.protein_526.faa	526	None	K07486 transposase	None	None	transposase IS116 IS110 IS902 family protein	Transposase
Acidithiobacillus_thiooxidaons_RS19-104.protein_527.faa	527	None	None	None	None	#N/A	0
Acidithiobacillus_thiooxidaons_RS19-104.protein_528.faa	528	None	K05527 BolA family transcriptional regulator, general stress-responsive regulator	None	None	Belongs to the BolA IbaG family	Stress-induced morphogen (activity unknown)
Acidithiobacillus_thiooxidaons_RS19-104.protein_529.faa	529	None	K09780 uncharacterized protein	None	None	YCII-related domain	Uncharacterized conserved protein YciI, contains a putative active-site phosphohistidine
Acidithiobacillus_thiooxidaons_RS19-104.protein_530.faa	530	None	K03389 heterodisulfide reductase subunit B2 [EC:1.8.7.3 1.8.98.4 1.8.98.5 1.8.98.6]	None	None	Cysteine-rich domain	Heterodisulfide reductase, subunit B
Acidithiobacillus_thiooxidaons_RS19-104.protein_531.faa	531	None	K03390 heterodisulfide reductase subunit C2 [EC:1.8.7.3 1.8.98.4 1.8.98.5 1.8.98.6]	None	None	4Fe-4S dicluster domain	Heterodisulfide reductase, subunit C
Acidithiobacillus_thiooxidaons_RS19-104.protein_532.faa	532	None	K03389 heterodisulfide reductase subunit B2 [EC:1.8.7.3 1.8.98.4 1.8.98.5 1.8.98.6]	None	None	Cysteine-rich domain	Heterodisulfide reductase, subunit B
Acidithiobacillus_thiooxidaons_RS19-104.protein_533.faa	533	None	K22482 heterodisulfide reductase subunit C1 [EC:1.8.7.3]	None	None	4Fe-4S dicluster domain	Heterodisulfide reductase, subunit C
Acidithiobacillus_thiooxidaons_RS19-104.protein_534.faa	534	None	None	None	None	Nitroreductase family	Nitroreductase|Nitroreductase
Acidithiobacillus_thiooxidaons_RS19-104.protein_535.faa	535	None	K18831 HTH-type transcriptional regulator / antitoxin HigA	None	None	transcription regulator containing HTH domain	Antitoxin component HigA of the HigAB toxin-antitoxin module, contains an N-terminal HTH domain
Acidithiobacillus_thiooxidaons_RS19-104.protein_536.faa	536	None	K19166 mRNA interferase HigB [EC:3.1.-.-]	None	None	protein conserved in bacteria	mRNA-degrading endonuclease (mRNA interferase) HigB, toxic component of the HigAB toxin-antitoxin module
Acidithiobacillus_thiooxidaons_RS19-104.protein_537.faa	537	None	K21023 diguanylate cyclase [EC:2.7.7.65]	None	None	Putative diguanylate phosphodiesterase	GAF domain|Transcriptional regulator containing PAS, AAA-type ATPase, and DNA-binding Fis domains|Predicted signal transduction protein containing a membrane domain, an EAL and a GGDEF domain
Acidithiobacillus_thiooxidaons_RS19-104.protein_538.faa	538	None	K21973 blue light- and temperature-responsive anti-repressor	None	None	Putative diguanylate phosphodiesterase	EAL domain, c-di-GMP-specific phosphodiesterase class I (or its enzymatically inactive variant)
Acidithiobacillus_thiooxidaons_RS19-104.protein_539.faa	539	None	None	None	None	Enoyl-(Acyl carrier protein) reductase	NADP-dependent 3-hydroxy acid dehydrogenase YdfG
Acidithiobacillus_thiooxidaons_RS19-104.protein_540.faa	540	None	K07488 transposase	None	None	Transposase zinc-ribbon domain	Transposase
Acidithiobacillus_thiooxidaons_RS19-104.protein_541.faa	541	None	None	None	None	#N/A	0
Acidithiobacillus_thiooxidaons_RS19-104.protein_542.faa	542	None	None	None	None	#N/A	0
Acidithiobacillus_thiooxidaons_RS19-104.protein_543.faa	543	None	None	None	None	0	0
Acidithiobacillus_thiooxidaons_RS19-104.protein_544.faa	544	None	K03427 type I restriction enzyme M protein [EC:2.1.1.72]	None	None	M subunit	Type I restriction-modification system, DNA methylase subunit
Acidithiobacillus_thiooxidaons_RS19-104.protein_545.faa	545	None	None	None	None	EcsC protein family	0
Acidithiobacillus_thiooxidaons_RS19-104.protein_546.faa	546	None	None	None	None	#N/A	0
Acidithiobacillus_thiooxidaons_RS19-104.protein_547.faa	547	None	K03746 DNA-binding protein H-NS	None	None	H-NS histone family	0
Acidithiobacillus_thiooxidaons_RS19-104.protein_548.faa	548	None	None	None	None	0	0
Acidithiobacillus_thiooxidaons_RS19-104.protein_549.faa	549	None	K09705 uncharacterized protein	None	None	Cupin superfamily (DUF985)	Predicted sugar epimerase, cupin superfamily
Acidithiobacillus_thiooxidaons_RS19-104.protein_550.faa	550	None	None	None	None	Belongs to the 'phage' integrase family	Integrase
Acidithiobacillus_thiooxidaons_RS19-104.protein_551.faa	551	None	None	None	None	Rhodopirellula transposase DDE domain	DNA-binding transcriptional regulator, LacI/PurR family
Acidithiobacillus_thiooxidaons_RS19-104.protein_552.faa	552	None	None	None	None	#N/A	0
Acidithiobacillus_thiooxidaons_RS19-104.protein_553.faa	553	None	None	None	None	0	0
Acidithiobacillus_thiooxidaons_RS19-104.protein_554.faa	554	None	None	None	None	Transcriptional regulator PadR-like family	DNA-binding transcriptional regulator, PadR family
Acidithiobacillus_thiooxidaons_RS19-104.protein_555.faa	555	None	None	None	None	Uncharacterized protein domain (DUF2202)	Uncharacterized protein
Acidithiobacillus_thiooxidaons_RS19-104.protein_556.faa	556	None	K07488 transposase	None	None	Transposase zinc-ribbon domain	Transposase
Acidithiobacillus_thiooxidaons_RS19-104.protein_557.faa	557	None	None	None	None	Universal stress protein family	Nucleotide-binding universal stress protein, UspA family
Acidithiobacillus_thiooxidaons_RS19-104.protein_558.faa	558	None	K03446 MFS transporter, DHA2 family, multidrug resistance protein	None	None	Major Facilitator Superfamily	Predicted arabinose efflux permease, MFS family
Acidithiobacillus_thiooxidaons_RS19-104.protein_559.faa	559	None	None	None	None	thiolester hydrolase activity	Fermentation-respiration switch protein FrsA, has esterase activity, DUF1100 family
Acidithiobacillus_thiooxidaons_RS19-104.protein_560.faa	560	None	K20265 glutamate:GABA antiporter	None	None	Amino acid permease	Amino acid transporter
Acidithiobacillus_thiooxidaons_RS19-104.protein_561.faa	561	None	K07485 transposase	None	None	PFAM Transposase, IS204 IS1001 IS1096 IS1165	Transposase
Acidithiobacillus_thiooxidaons_RS19-104.protein_562.faa	562	None	None	None	None	#N/A	0
Acidithiobacillus_thiooxidaons_RS19-104.protein_563.faa	563	None	None	None	None	COG0845 Membrane-fusion protein	Multidrug efflux pump subunit AcrA (membrane-fusion protein)
Acidithiobacillus_thiooxidaons_RS19-104.protein_564.faa	564	None	None	None	None	type I secretion outer membrane protein, TolC	Outer membrane protein TolC
Acidithiobacillus_thiooxidaons_RS19-104.protein_565.faa	565	None	None	None	None	#N/A	0
Acidithiobacillus_thiooxidaons_RS19-104.protein_566.faa	566	None	None	None	None	Cytochrome b(N-terminal)/b6/petB	Cytochrome b subunit of the bc complex
Acidithiobacillus_thiooxidaons_RS19-104.protein_567.faa	567	None	None	None	None	Component of the ubiquinol-cytochrome c reductase complex (complex III or cytochrome b-c1 complex), which is a respiratory chain that generates an electrochemical potential coupled to ATP synthesis	Cytochrome b subunit of the bc complex
Acidithiobacillus_thiooxidaons_RS19-104.protein_568.faa	568	None	None	None	None	0	0
Acidithiobacillus_thiooxidaons_RS19-104.protein_569.faa	569	None	None	None	None	#N/A	0
Acidithiobacillus_thiooxidaons_RS19-104.protein_570.faa	570	None	K03799 heat shock protein HtpX [EC:3.4.24.-]	PF01435	FALSE	Peptidase family M48	Zn-dependent protease with chaperone function
Acidithiobacillus_thiooxidaons_RS19-104.protein_571.faa	571	None	None	None	None	#N/A	0
Acidithiobacillus_thiooxidaons_RS19-104.protein_572.faa	572	None	None	None	None	L,D-transpeptidase catalytic domain	Lipoprotein-anchoring transpeptidase ErfK/SrfK
Acidithiobacillus_thiooxidaons_RS19-104.protein_573.faa	573	None	None	None	None	Pfam Secreted repeat of	Predicted lipoprotein with conserved Yx(FWY)xxD motif (function unknown)
Acidithiobacillus_thiooxidaons_RS19-104.protein_574.faa	574	None	K01069 hydroxyacylglutathione hydrolase [EC:3.1.2.6]	None	None	COG0491 Zn-dependent hydrolases, including glyoxylases	Glyoxylase or a related metal-dependent hydrolase, beta-lactamase superfamily II
Acidithiobacillus_thiooxidaons_RS19-104.protein_575.faa	575	None	None	None	None	helix_turn_helix, Arsenical Resistance Operon Repressor	DNA-binding transcriptional regulator, ArsR family
Acidithiobacillus_thiooxidaons_RS19-104.protein_576.faa	576	None	None	None	None	#N/A	0
Acidithiobacillus_thiooxidaons_RS19-104.protein_577.faa	577	None	None	None	None	#N/A	0
Acidithiobacillus_thiooxidaons_RS19-104.protein_578.faa	578	None	None	None	None	0	0
Acidithiobacillus_thiooxidaons_RS19-104.protein_579.faa	579	None	None	None	None	Histone-like DNA-binding protein which is capable of wrapping DNA to stabilize it, and thus to prevent its denaturation under extreme environmental conditions	Bacterial nucleoid DNA-binding protein
Acidithiobacillus_thiooxidaons_RS19-104.protein_580.faa	580	None	None	None	None	regulation of translation	Bacterial nucleoid DNA-binding protein
Acidithiobacillus_thiooxidaons_RS19-104.protein_581.faa	581	None	None	None	None	#N/A	0
Acidithiobacillus_thiooxidaons_RS19-104.protein_582.faa	582	None	None	None	None	Protein of unknown function (DUF2442)	0
Acidithiobacillus_thiooxidaons_RS19-104.protein_583.faa	583	None	None	None	None	0	0
Acidithiobacillus_thiooxidaons_RS19-104.protein_584.faa	584	None	None	None	None	Phage integrase family	Integrase
Acidithiobacillus_thiooxidaons_RS19-104.protein_585.faa	585	None	None	None	None	Phage integrase family	Integrase
Acidithiobacillus_thiooxidaons_RS19-104.protein_586.faa	586	None	None	None	None	0	0
Acidithiobacillus_thiooxidaons_RS19-104.protein_587.faa	587	None	K01607 4-carboxymuconolactone decarboxylase [EC:4.1.1.44]	None	None	peroxiredoxin activity	Uncharacterized conserved protein YurZ, alkylhydroperoxidase/carboxymuconolactone decarboxylase family
Acidithiobacillus_thiooxidaons_RS19-104.protein_588.faa	588	None	None	None	None	Catalyzes the cleavage of L-fuculose 1-phosphate to glycerone phosphate and L-lactaldehyde	Ribulose-5-phosphate 4-epimerase/Fuculose-1-phosphate aldolase
Acidithiobacillus_thiooxidaons_RS19-104.protein_589.faa	589	None	None	None	None	#N/A	0
Acidithiobacillus_thiooxidaons_RS19-104.protein_590.faa	590	None	None	None	None	ankyrin repeats	Superfamily I DNA or RNA helicase|Ankyrin repeat
Acidithiobacillus_thiooxidaons_RS19-104.protein_591.faa	591	None	None	None	None	#N/A	0
Acidithiobacillus_thiooxidaons_RS19-104.protein_592.faa	592	None	K07213 copper chaperone	None	None	PFAM Heavy metal transport detoxification protein	Copper chaperone CopZ
Acidithiobacillus_thiooxidaons_RS19-104.protein_593.faa	593	None	None	None	None	Domain of unknown function DUF302	Uncharacterized conserved protein, DUF302 family
Acidithiobacillus_thiooxidaons_RS19-104.protein_594.faa	594	None	K17686 P-type Cu+ transporter [EC:7.2.2.8]	None	None	Heavy metal transport detoxification protein	Cation transport ATPase|Copper chaperone CopZ|Copper chaperone CopZ
Acidithiobacillus_thiooxidaons_RS19-104.protein_595.faa	595	None	K15725 outer membrane protein, heavy metal efflux system	None	None	Outer membrane efflux protein	Outer membrane protein TolC
Acidithiobacillus_thiooxidaons_RS19-104.protein_596.faa	596	None	K07798 membrane fusion protein, copper/silver efflux system	None	None	Belongs to the membrane fusion protein (MFP) (TC 8.A.1) family	Multidrug efflux pump subunit AcrA (membrane-fusion protein)
Acidithiobacillus_thiooxidaons_RS19-104.protein_597.faa	597	None	K07787 copper/silver efflux system protein	None	None	Belongs to the resistance-nodulation-cell division (RND) (TC 2.A.6) family	Cu/Ag efflux pump CusA
Acidithiobacillus_thiooxidaons_RS19-104.protein_598.faa	598	None	None	None	None	0	0
Acidithiobacillus_thiooxidaons_RS19-104.protein_599.faa	599	None	None	None	None	Repeat of Unknown Function (DUF347)	Uncharacterized membrane-anchored protein
Acidithiobacillus_thiooxidaons_RS19-104.protein_600.faa	600	None	K04771 serine protease Do [EC:3.4.21.107]	PF13365	FALSE	Belongs to the peptidase S1C family	Periplasmic serine protease, S1-C subfamily, contain C-terminal PDZ domain
Acidithiobacillus_thiooxidaons_RS19-104.protein_601.faa	601	None	None	None	None	#N/A	0
Acidithiobacillus_thiooxidaons_RS19-104.protein_602.faa	602	None	None	None	None	Domain of unknown function (DUF4168)	0
Acidithiobacillus_thiooxidaons_RS19-104.protein_603.faa	603	None	None	None	None	#N/A	0
Acidithiobacillus_thiooxidaons_RS19-104.protein_604.faa	604	None	None	None	None	#N/A	0
Acidithiobacillus_thiooxidaons_RS19-104.protein_605.faa	605	None	None	None	None	L,D-transpeptidase catalytic domain	Lipoprotein-anchoring transpeptidase ErfK/SrfK
Acidithiobacillus_thiooxidaons_RS19-104.protein_606.faa	606	None	None	None	None	Belongs to the resistance-nodulation-cell division (RND) (TC 2.A.6) family	0
Acidithiobacillus_thiooxidaons_RS19-104.protein_607.faa	607	None	None	None	None	Protein of unknown function (DUF2892)	0
Acidithiobacillus_thiooxidaons_RS19-104.protein_608.faa	608	None	None	None	None	crp fnr family	cAMP-binding domain of CRP or a regulatory subunit of cAMP-dependent protein kinases
Acidithiobacillus_thiooxidaons_RS19-104.protein_609.faa	609	None	None	None	None	EamA-like transporter family	Permease of the drug/metabolite transporter (DMT) superfamily|ABC-type Zn uptake system ZnuABC, Zn-binding component ZnuA
Acidithiobacillus_thiooxidaons_RS19-104.protein_610.faa	610	None	None	None	None	Sulfate permease family	Sulfate permease or related transporter, MFS superfamily
Acidithiobacillus_thiooxidaons_RS19-104.protein_611.faa	611	None	K09131 uncharacterized protein	None	None	DUF167	Uncharacterized conserved protein YggU, UPF0235/DUF167 family
Acidithiobacillus_thiooxidaons_RS19-104.protein_612.faa	612	None	K07746 antitoxin ParD1/3/4	None	None	Bacterial antitoxin of ParD toxin-antitoxin type II system and RHH	Transcriptional regulator, contains Arc/MetJ-type RHH (ribbon-helix-helix) DNA-binding domain
Acidithiobacillus_thiooxidaons_RS19-104.protein_613.faa	613	None	None	None	None	Spermidine synthase	Spermidine synthase
Acidithiobacillus_thiooxidaons_RS19-104.protein_614.faa	614	None	K21703 LysR family transcriptional regulator, low CO2-responsive transcriptional regulator	None	None	LysR substrate binding domain	DNA-binding transcriptional regulator, LysR family
Acidithiobacillus_thiooxidaons_RS19-104.protein_615.faa	615	None	None	None	None	Belongs to the RuBisCO large chain family	Ribulose 1,5-bisphosphate carboxylase, large subunit, or a RuBisCO-like protein
Acidithiobacillus_thiooxidaons_RS19-104.protein_616.faa	616	None	K04748 nitric oxide reductase NorQ protein	None	None	CbbQ/NirQ/NorQ C-terminal	MoxR-like ATPase
Acidithiobacillus_thiooxidaons_RS19-104.protein_617.faa	617	None	K02448 nitric oxide reductase NorD protein	None	None	von Willebrand factor, type A	Nitric oxide reductase activation protein
Acidithiobacillus_thiooxidaons_RS19-104.protein_618.faa	618	None	None	None	None	Cro/C1-type HTH DNA-binding domain	Mannose-6-phosphate isomerase, cupin superfamily|Transcriptional regulator, contains XRE-family HTH domain
Acidithiobacillus_thiooxidaons_RS19-104.protein_619.faa	619	None	K12137 hydrogenase-4 component B [EC:1.-.-.-]	None	None	Proton-conducting membrane transporter	Formate hydrogenlyase subunit 3/Multisubunit Na+/H+ antiporter, MnhD subunit
Acidithiobacillus_thiooxidaons_RS19-104.protein_620.faa	620	None	None	None	None	NADH dehydrogenase	Formate hydrogenlyase subunit 4
Acidithiobacillus_thiooxidaons_RS19-104.protein_621.faa	621	None	K12140 hydrogenase-4 component E [EC:1.-.-.-]	None	None	hydrogenase 4 membrane	Hydrogenase-4 membrane subunit HyfE
Acidithiobacillus_thiooxidaons_RS19-104.protein_622.faa	622	None	K12141 hydrogenase-4 component F [EC:1.-.-.-]	None	None	Proton-conducting membrane transporter	Formate hydrogenlyase subunit 3/Multisubunit Na+/H+ antiporter, MnhD subunit
Acidithiobacillus_thiooxidaons_RS19-104.protein_623.faa	623	None	None	None	None	Respiratory-chain NADH dehydrogenase, 30 Kd subunit	Ni,Fe-hydrogenase III large subunit|Ni,Fe-hydrogenase III component G
Acidithiobacillus_thiooxidaons_RS19-104.protein_624.faa	624	None	None	None	None	NADH ubiquinone oxidoreductase, 20 Kd subunit	Ni,Fe-hydrogenase III small subunit
Acidithiobacillus_thiooxidaons_RS19-104.protein_625.faa	625	None	None	None	None	PIN domain	PIN domain nuclease, a component of toxin-antitoxin system (PIN domain)
Acidithiobacillus_thiooxidaons_RS19-104.protein_626.faa	626	None	None	None	None	positive regulation of growth	0
Acidithiobacillus_thiooxidaons_RS19-104.protein_627.faa	627	None	None	None	None	#N/A	CRISPR/Cas system CMR subunit Cmr4, Cas7 group, RAMP superfamily
Acidithiobacillus_thiooxidaons_RS19-104.protein_628.faa	628	None	K16291 L,D-transpeptidase ErfK/SrfK	PF03734	FALSE	L,D-transpeptidase catalytic domain	Lipoprotein-anchoring transpeptidase ErfK/SrfK|LysM repeat
Acidithiobacillus_thiooxidaons_RS19-104.protein_629.faa	629	None	None	None	None	FIST_C	Small ligand-binding sensory domain FIST
Acidithiobacillus_thiooxidaons_RS19-104.protein_630.faa	630	None	K10773 endonuclease III [EC:4.2.99.18]	None	None	DNA repair enzyme that has both DNA N-glycosylase activity and AP-lyase activity. The DNA N-glycosylase activity releases various damaged pyrimidines from DNA by cleaving the N- glycosidic bond, leaving an AP (apurinic apyrimidinic) site. The AP-lyase activity cleaves the phosphodiester bond 3' to the AP site by a beta-elimination, leaving a 3'-terminal unsaturated sugar and a product with a term…	Endonuclease III
Acidithiobacillus_thiooxidaons_RS19-104.protein_631.faa	631	None	None	None	None	0	0
Acidithiobacillus_thiooxidaons_RS19-104.protein_632.faa	632	GT5	K00703 starch synthase [EC:2.4.1.21]	None	None	Synthesizes alpha-1,4-glucan chains using ADP-glucose	Glycogen synthase
Acidithiobacillus_thiooxidaons_RS19-104.protein_633.faa	633	None	K02527 3-deoxy-D-manno-octulosonic-acid transferase [EC:2.4.99.12 2.4.99.13 2.4.99.14 2.4.99.15]	None	None	Transferase	3-deoxy-D-manno-octulosonic-acid transferase
Acidithiobacillus_thiooxidaons_RS19-104.protein_634.faa	634	None	None	None	None	Membrane	Uncharacterized membrane protein
Acidithiobacillus_thiooxidaons_RS19-104.protein_635.faa	635	None	K06886 hemoglobin	None	None	Bacterial-like globin	Truncated hemoglobin YjbI
Acidithiobacillus_thiooxidaons_RS19-104.protein_636.faa	636	CE10	None	None	None	esterase lipase	Acetyl esterase/lipase
Acidithiobacillus_thiooxidaons_RS19-104.protein_637.faa	637	None	None	None	None	0	0
Acidithiobacillus_thiooxidaons_RS19-104.protein_638.faa	638	None	None	None	None	Domain of unknown function (DUF1841)	0
Acidithiobacillus_thiooxidaons_RS19-104.protein_639.faa	639	None	K08602 oligoendopeptidase F [EC:3.4.24.-]	PF01432	FALSE	Oligopeptidase F	Oligoendopeptidase F
Acidithiobacillus_thiooxidaons_RS19-104.protein_640.faa	640	None	K01679 fumarate hydratase, class II [EC:4.2.1.2]	None	None	Involved in the TCA cycle. Catalyzes the stereospecific interconversion of fumarate to L-malate	Fumarate hydratase class II
Acidithiobacillus_thiooxidaons_RS19-104.protein_641.faa	641	None	None	None	None	DAHP synthetase I family	3-deoxy-D-arabino-heptulosonate 7-phosphate (DAHP) synthase
Acidithiobacillus_thiooxidaons_RS19-104.protein_642.faa	642	None	K01874 methionyl-tRNA synthetase [EC:6.1.1.10]	None	None	Is required not only for elongation of protein synthesis but also for the initiation of all mRNA translation through initiator tRNA(fMet) aminoacylation	tRNA-binding EMAP/Myf domain|Methionyl-tRNA synthetase
Acidithiobacillus_thiooxidaons_RS19-104.protein_643.faa	643	None	K02902 large subunit ribosomal protein L28	None	None	Belongs to the bacterial ribosomal protein bL28 family	Ribosomal protein L28
Acidithiobacillus_thiooxidaons_RS19-104.protein_644.faa	644	None	K02913 large subunit ribosomal protein L33	None	None	Belongs to the bacterial ribosomal protein bL33 family	Ribosomal protein L33
Acidithiobacillus_thiooxidaons_RS19-104.protein_645.faa	645	None	K03705 heat-inducible transcriptional repressor	None	None	Negative regulator of class I heat shock genes (grpE- dnaK-dnaJ and groELS operons). Prevents heat-shock induction of these operons	Transcriptional regulator of heat shock response
Acidithiobacillus_thiooxidaons_RS19-104.protein_646.faa	646	None	K03687 molecular chaperone GrpE	None	None	Participates actively in the response to hyperosmotic and heat shock by preventing the aggregation of stress-denatured proteins, in association with DnaK and GrpE. It is the nucleotide exchange factor for DnaK and may function as a thermosensor. Unfolded proteins bind initially to DnaJ	Molecular chaperone GrpE (heat shock protein)
Acidithiobacillus_thiooxidaons_RS19-104.protein_647.faa	647	None	K04043 molecular chaperone DnaK	None	None	Heat shock 70 kDa protein	Molecular chaperone DnaK (HSP70)
Acidithiobacillus_thiooxidaons_RS19-104.protein_648.faa	648	None	K03686 molecular chaperone DnaJ	None	None	ATP binding to DnaK triggers the release of the substrate protein, thus completing the reaction cycle. Several rounds of ATP-dependent interactions between DnaJ, DnaK and GrpE are required for fully efficient folding. Also involved, together with DnaK and GrpE, in the DNA replication of plasmids through activation of initiation proteins	DnaJ-class molecular chaperone with C-terminal Zn finger domain
Acidithiobacillus_thiooxidaons_RS19-104.protein_649.faa	649	None	K00215 4-hydroxy-tetrahydrodipicolinate reductase [EC:1.17.1.8]	None	None	Catalyzes the conversion of 4-hydroxy- tetrahydrodipicolinate (HTPA) to tetrahydrodipicolinate	Dihydrodipicolinate reductase
Acidithiobacillus_thiooxidaons_RS19-104.protein_650.faa	650	None	K21481 heme oxygenase (mycobilin-producing) [EC:1.14.99.57]	None	None	Antibiotic biosynthesis monooxygenase	Heme-degrading monooxygenase HmoA and related ABM domain proteins
Acidithiobacillus_thiooxidaons_RS19-104.protein_651.faa	651	None	K03593 ATP-binding protein involved in chromosome partitioning	None	None	Binds and transfers iron-sulfur (Fe-S) clusters to target apoproteins. Can hydrolyze ATP	Chromosome partitioning ATPase, Mrp family, contains Fe-S cluster
Acidithiobacillus_thiooxidaons_RS19-104.protein_652.faa	652	None	K01494 dCTP deaminase [EC:3.5.4.13]	None	None	Belongs to the dCTP deaminase family	Deoxycytidine triphosphate deaminase
Acidithiobacillus_thiooxidaons_RS19-104.protein_653.faa	653	None	None	None	None	0	0
Acidithiobacillus_thiooxidaons_RS19-104.protein_654.faa	654	None	K07147 methionine sulfoxide reductase catalytic subunit [EC:1.8.-.-]	None	None	Oxidoreductase molybdopterin binding domain	Periplasmic DMSO/TMAO reductase YedYZ, molybdopterin-dependent catalytic subunit
Acidithiobacillus_thiooxidaons_RS19-104.protein_655.faa	655	None	None	None	None	0	0
Acidithiobacillus_thiooxidaons_RS19-104.protein_656.faa	656	None	K06876 deoxyribodipyrimidine photolyase-related protein	None	None	Deoxyribodipyrimidine photo-lyase-related protein	Uncharacterized protein related to deoxyribodipyrimidine photolyase
Acidithiobacillus_thiooxidaons_RS19-104.protein_657.faa	657	None	K06954 uncharacterized protein	None	None	Flavin containing amine oxidoreductase	Predicted NAD/FAD-binding protein
Acidithiobacillus_thiooxidaons_RS19-104.protein_658.faa	658	None	K09701 uncharacterized protein	None	None	Protein of unknown function (DUF1365)	Uncharacterized conserved protein, DUF1365 family
Acidithiobacillus_thiooxidaons_RS19-104.protein_659.faa	659	None	K00574 cyclopropane-fatty-acyl-phospholipid synthase [EC:2.1.1.79]	None	None	Mycolic acid cyclopropane synthetase	Cyclopropane fatty-acyl-phospholipid synthase and related methyltransferases
Acidithiobacillus_thiooxidaons_RS19-104.protein_660.faa	660	None	None	None	None	Chalcone isomerase-like	Gamma-glutamylcysteine synthetase
Acidithiobacillus_thiooxidaons_RS19-104.protein_661.faa	661	None	None	None	None	MFS/sugar transport protein	Na+/melibiose symporter or related transporter
Acidithiobacillus_thiooxidaons_RS19-104.protein_662.faa	662	None	None	None	None	Protein of unknown function (DUF3833)	0
Acidithiobacillus_thiooxidaons_RS19-104.protein_663.faa	663	None	None	None	None	Amino acid permease	Amino acid transporter
Acidithiobacillus_thiooxidaons_RS19-104.protein_664.faa	664	None	None	None	None	AMP-binding enzyme	Acyl-CoA synthetase (AMP-forming)/AMP-acid ligase II
Acidithiobacillus_thiooxidaons_RS19-104.protein_665.faa	665	None	None	None	None	#N/A	0
Acidithiobacillus_thiooxidaons_RS19-104.protein_666.faa	666	None	None	None	None	PAS fold	Methyl-accepting chemotaxis protein
Acidithiobacillus_thiooxidaons_RS19-104.protein_667.faa	667	None	K22491 MerR family transcriptional regulator, light-induced transcriptional regulator	None	None	MerR HTH family regulatory protein	DNA-binding transcriptional regulator, MerR family|Methanogenic corrinoid protein MtbC1
Acidithiobacillus_thiooxidaons_RS19-104.protein_668.faa	668	None	None	None	None	FAD dependent oxidoreductase	Heterodisulfide reductase, subunit A (polyferredoxin)|Heterodisulfide reductase, subunit A (polyferredoxin)
Acidithiobacillus_thiooxidaons_RS19-104.protein_669.faa	669	None	None	None	None	Protein of unknown function (DUF3833)	0
Acidithiobacillus_thiooxidaons_RS19-104.protein_670.faa	670	None	None	None	None	Enoyl-(Acyl carrier protein) reductase	Short-chain dehydrogenase
Acidithiobacillus_thiooxidaons_RS19-104.protein_671.faa	671	None	K13283 ferrous-iron efflux pump FieF	None	None	Belongs to the cation diffusion facilitator (CDF) transporter (TC 2.A.4) family	Divalent metal cation (Fe/Co/Zn/Cd) transporter
Acidithiobacillus_thiooxidaons_RS19-104.protein_672.faa	672	None	K01915 glutamine synthetase [EC:6.3.1.2]	None	None	Glutamine synthetase, catalytic domain	Glutamine synthetase
Acidithiobacillus_thiooxidaons_RS19-104.protein_673.faa	673	None	None	None	None	Domain of unknown function (DUF4124)	0
Acidithiobacillus_thiooxidaons_RS19-104.protein_674.faa	674	None	K03787 5'-nucleotidase [EC:3.1.3.5]	None	None	Nucleotidase that shows phosphatase activity on nucleoside 5'-monophosphates	Broad specificity polyphosphatase and 5'/3'-nucleotidase SurE
Acidithiobacillus_thiooxidaons_RS19-104.protein_675.faa	675	None	K00573 protein-L-isoaspartate(D-aspartate) O-methyltransferase [EC:2.1.1.77]	None	None	Catalyzes the methyl esterification of L-isoaspartyl residues in peptides and proteins that result from spontaneous decomposition of normal L-aspartyl and L-asparaginyl residues. It plays a role in the repair and or degradation of damaged proteins	Protein-L-isoaspartate O-methyltransferase
Acidithiobacillus_thiooxidaons_RS19-104.protein_676.faa	676	None	K03087 RNA polymerase nonessential primary-like sigma factor	None	None	Sigma factors are initiation factors that promote the attachment of RNA polymerase to specific initiation sites and are then released	DNA-directed RNA polymerase, sigma subunit (sigma70/sigma32)
Acidithiobacillus_thiooxidaons_RS19-104.protein_677.faa	677	None	K09008 NADH dehydrogenase [ubiquinone] 1 alpha subcomplex assembly factor 3	None	None	Protein of unknown function (DUF498/DUF598)	Uncharacterized conserved protein, contains Mth938-like domain
Acidithiobacillus_thiooxidaons_RS19-104.protein_678.faa	678	None	K14261 alanine-synthesizing transaminase [EC:2.6.1.-]	None	None	Aminotransferase, class I	Aspartate/methionine/tyrosine aminotransferase
Acidithiobacillus_thiooxidaons_RS19-104.protein_679.faa	679	None	K00003 homoserine dehydrogenase [EC:1.1.1.3]	None	None	Homoserine dehydrogenase	Homoserine dehydrogenase
Acidithiobacillus_thiooxidaons_RS19-104.protein_680.faa	680	None	K01733 threonine synthase [EC:4.2.3.1]	None	None	Catalyzes the gamma-elimination of phosphate from L- phosphohomoserine and the beta-addition of water to produce L- threonine	Threonine synthase
Acidithiobacillus_thiooxidaons_RS19-104.protein_681.faa	681	None	None	None	None	Protein conserved in bacteria	Uncharacterized protein
Acidithiobacillus_thiooxidaons_RS19-104.protein_682.faa	682	None	None	None	None	DHHA1 domain	Single-stranded DNA-specific exonuclease, DHH superfamily, may be involved in archaeal DNA replication intiation
Acidithiobacillus_thiooxidaons_RS19-104.protein_683.faa	683	None	None	None	None	Belongs to the 'phage' integrase family	Site-specific recombinase XerD
Acidithiobacillus_thiooxidaons_RS19-104.protein_684.faa	684	None	None	None	None	to previously reported genes of	0
Acidithiobacillus_thiooxidaons_RS19-104.protein_685.faa	685	None	None	None	None	Evidence Function proposed based on presence of conserved amino acid motif, structural feature or limited homology	0
Acidithiobacillus_thiooxidaons_RS19-104.protein_686.faa	686	None	None	None	None	0	0
Acidithiobacillus_thiooxidaons_RS19-104.protein_687.faa	687	None	K07462 single-stranded-DNA-specific exonuclease [EC:3.1.-.-]	None	None	DHHA1 domain	Single-stranded DNA-specific exonuclease, DHH superfamily, may be involved in archaeal DNA replication intiation
Acidithiobacillus_thiooxidaons_RS19-104.protein_688.faa	688	None	None	None	None	Type II restriction enzyme, methylase	Type II restriction/modification system, DNA methylase subunit YeeA
Acidithiobacillus_thiooxidaons_RS19-104.protein_689.faa	689	None	None	None	None	Putative ATP-dependent DNA helicase recG C-terminal	Predicted transcriptional regulator, contains HTH domain
Acidithiobacillus_thiooxidaons_RS19-104.protein_690.faa	690	None	None	None	None	helicase	Superfamily II DNA or RNA helicase
Acidithiobacillus_thiooxidaons_RS19-104.protein_691.faa	691	None	None	None	None	T5orf172	ABC-type phosphate transport system, periplasmic component
Acidithiobacillus_thiooxidaons_RS19-104.protein_692.faa	692	None	K19784 chromate reductase, NAD(P)H dehydrogenase (quinone)	None	None	NADPH-dependent FMN reductase	NAD(P)H-dependent FMN reductase
Acidithiobacillus_thiooxidaons_RS19-104.protein_693.faa	693	None	None	None	None	PFAM Nitrilase cyanide hydratase and apolipoprotein N-acyltransferase	Predicted amidohydrolase
Acidithiobacillus_thiooxidaons_RS19-104.protein_694.faa	694	None	None	None	None	#N/A	0
Acidithiobacillus_thiooxidaons_RS19-104.protein_695.faa	695	None	None	None	None	Helix-turn-helix domain	DNA-binding transcriptional regulator, ArsR family
Acidithiobacillus_thiooxidaons_RS19-104.protein_696.faa	696	None	K08166 MFS transporter, DHA2 family, methylenomycin A resistance protein	None	None	Major facilitator superfamily	MFS family permease
Acidithiobacillus_thiooxidaons_RS19-104.protein_697.faa	697	None	None	None	None	Involved in the cellular defense against the biological effects of O6-methylguanine (O6-MeG) and O4-methylthymine (O4-MeT) in DNA. Repairs the methylated nucleobase in DNA by stoichiometrically transferring the methyl group to a cysteine residue in the enzyme. This is a suicide reaction the enzyme is irreversibly inactivated	O6-methylguanine-DNA--protein-cysteine methyltransferase
Acidithiobacillus_thiooxidaons_RS19-104.protein_698.faa	698	None	K02346 DNA polymerase IV [EC:2.7.7.7]	None	None	Poorly processive, error-prone DNA polymerase involved in untargeted mutagenesis. Copies undamaged DNA at stalled replication forks, which arise in vivo from mismatched or misaligned primer ends. These misaligned primers can be extended by PolIV. Exhibits no 3'-5' exonuclease (proofreading) activity. May be involved in translesional synthesis, in conjunction with the beta clamp from PolIII	Nucleotidyltransferase/DNA polymerase involved in DNA repair
Acidithiobacillus_thiooxidaons_RS19-104.protein_699.faa	699	None	None	None	None	conserved protein, contains double-stranded beta-helix domain	Uncharacterized conserved protein, cupin superfamily
Acidithiobacillus_thiooxidaons_RS19-104.protein_700.faa	700	None	None	None	None	Transglutaminase-like superfamily	Transglutaminase-like enzyme, putative cysteine protease
Acidithiobacillus_thiooxidaons_RS19-104.protein_701.faa	701	None	K07734 transcriptional regulator	None	None	PFAM Negative transcriptional regulator	Predicted FMN-binding regulatory protein PaiB
Acidithiobacillus_thiooxidaons_RS19-104.protein_702.faa	702	None	K18199 cyclohexyl-isocyanide hydratase [EC:4.2.1.103]	PF01965	FALSE	DJ-1/PfpI family	Putative intracellular protease/amidase
Acidithiobacillus_thiooxidaons_RS19-104.protein_703.faa	703	None	K09994 (aminoalkyl)phosphonate N-acetyltransferase [EC:2.3.1.280]	None	None	Acetyltransferase (GNAT) domain	Ribosomal protein S18 acetylase RimI and related acetyltransferases
Acidithiobacillus_thiooxidaons_RS19-104.protein_704.faa	704	None	None	None	None	Alpha beta hydrolase	Lysophospholipase, alpha-beta hydrolase superfamily
Acidithiobacillus_thiooxidaons_RS19-104.protein_705.faa	705	None	K19745 acrylyl-CoA reductase (NADPH) [EC:1.3.1.-]	None	None	COG0604 NADPH quinone reductase and related Zn-dependent	NADPH:quinone reductase or related Zn-dependent oxidoreductase
Acidithiobacillus_thiooxidaons_RS19-104.protein_706.faa	706	None	None	None	None	Esterase of the alpha-beta hydrolase superfamily	Predicted acylesterase/phospholipase RssA, containd patatin domain
Acidithiobacillus_thiooxidaons_RS19-104.protein_707.faa	707	None	None	None	None	WYL domain	Predicted DNA-binding transcriptional regulator YafY, contains an HTH and WYL domains
Acidithiobacillus_thiooxidaons_RS19-104.protein_708.faa	708	None	None	None	None	Glyoxalase/Bleomycin resistance protein/Dioxygenase superfamily	Catechol 2,3-dioxygenase or other lactoylglutathione lyase family enzyme
Acidithiobacillus_thiooxidaons_RS19-104.protein_709.faa	709	None	None	None	None	Belongs to the UPF0310 family	Predicted RNA-binding protein, contains PUA-like EVE domain
Acidithiobacillus_thiooxidaons_RS19-104.protein_710.faa	710	None	None	None	None	Psort location Cytoplasmic, score 8.96	Predicted ATPase
Acidithiobacillus_thiooxidaons_RS19-104.protein_711.faa	711	None	None	None	None	#N/A	0
Acidithiobacillus_thiooxidaons_RS19-104.protein_712.faa	712	None	K07462 single-stranded-DNA-specific exonuclease [EC:3.1.-.-]	None	None	DHHA1 domain	Single-stranded DNA-specific exonuclease, DHH superfamily, may be involved in archaeal DNA replication intiation
Acidithiobacillus_thiooxidaons_RS19-104.protein_713.faa	713	None	None	None	None	Protein of unknown function (DUF2442)	0
Acidithiobacillus_thiooxidaons_RS19-104.protein_714.faa	714	None	K18828 tRNA(fMet)-specific endonuclease VapC [EC:3.1.-.-]	None	None	Toxic component of a toxin-antitoxin (TA) module. An RNase	Predicted nucleic acid-binding protein, contains PIN domain
Acidithiobacillus_thiooxidaons_RS19-104.protein_715.faa	715	None	K02836 peptide chain release factor 2	None	None	Peptide chain release factor 2 directs the termination of translation in response to the peptide chain termination codons UGA and UAA	Protein chain release factor B
Acidithiobacillus_thiooxidaons_RS19-104.protein_716.faa	716	None	K04567 lysyl-tRNA synthetase, class II [EC:6.1.1.6]	None	None	Belongs to the class-II aminoacyl-tRNA synthetase family	Lysyl-tRNA synthetase (class II)
Acidithiobacillus_thiooxidaons_RS19-104.protein_717.faa	717	None	K09808 lipoprotein-releasing system permease protein	None	None	Lipoprotein releasing system transmembrane protein LolC	ABC-type transport system, involved in lipoprotein release, permease component
Acidithiobacillus_thiooxidaons_RS19-104.protein_718.faa	718	None	K09810 lipoprotein-releasing system ATP-binding protein [EC:7.6.2.-]	None	None	Part of the ABC transporter complex LolCDE involved in the translocation of	ABC-type lipoprotein export system, ATPase component
Acidithiobacillus_thiooxidaons_RS19-104.protein_719.faa	719	None	None	None	None	Rhodopirellula transposase DDE domain	DNA-binding transcriptional regulator, LacI/PurR family
Acidithiobacillus_thiooxidaons_RS19-104.protein_720.faa	720	None	None	None	None	Bacterial regulatory protein, Fis family	DNA-binding transcriptional response regulator, NtrC family, contains REC, AAA-type ATPase, and a Fis-type DNA-binding domains
Acidithiobacillus_thiooxidaons_RS19-104.protein_721.faa	721	None	K04066 primosomal protein N' (replication factor Y) (superfamily II helicase) [EC:3.6.4.-]	None	None	Involved in the restart of stalled replication forks. Recognizes and binds the arrested nascent DNA chain at stalled replication forks. It can open the DNA duplex, via its helicase activity, and promote assembly of the primosome and loading of the major replicative helicase DnaB onto DNA	Primosomal protein N' (replication factor Y) - superfamily II helicase
Acidithiobacillus_thiooxidaons_RS19-104.protein_722.faa	722	None	K03179 4-hydroxybenzoate polyprenyltransferase [EC:2.5.1.39]	None	None	Catalyzes the prenylation of para-hydroxybenzoate (PHB) with an all-trans polyprenyl group. Mediates the second step in the final reaction sequence of ubiquinone-8 (UQ-8) biosynthesis, which is the condensation of the polyisoprenoid side chain with PHB, generating the first membrane-bound Q intermediate 3- octaprenyl-4-hydroxybenzoate	4-hydroxybenzoate polyprenyltransferase
Acidithiobacillus_thiooxidaons_RS19-104.protein_723.faa	723	None	None	None	None	#N/A	0
Acidithiobacillus_thiooxidaons_RS19-104.protein_724.faa	724	None	K06168 tRNA-2-methylthio-N6-dimethylallyladenosine synthase [EC:2.8.4.3]	None	None	Catalyzes the methylthiolation of N6- (dimethylallyl)adenosine (i(6)A), leading to the formation of 2- methylthio-N6-(dimethylallyl)adenosine (ms(2)i(6)A) at position 37 in tRNAs that read codons beginning with uridine	tRNA A37 methylthiotransferase MiaB
Acidithiobacillus_thiooxidaons_RS19-104.protein_725.faa	725	None	K06217 phosphate starvation-inducible protein PhoH and related proteins	None	None	PhoH-like protein	Phosphate starvation-inducible protein PhoH, predicted ATPase
Acidithiobacillus_thiooxidaons_RS19-104.protein_726.faa	726	None	K07042 probable rRNA maturation factor	None	None	Single strand-specific metallo-endoribonuclease involved in late-stage 70S ribosome quality control and in maturation of the 3' terminus of the 16S rRNA	ssRNA-specific RNase YbeY, 16S rRNA maturation enzyme
Acidithiobacillus_thiooxidaons_RS19-104.protein_727.faa	727	None	K06189 magnesium and cobalt transporter	None	None	Transporter associated domain	Mg2+ and Co2+ transporter CorC, contains CBS pair and CorC-HlyC domains
Acidithiobacillus_thiooxidaons_RS19-104.protein_728.faa	728	None	K03820 apolipoprotein N-acyltransferase [EC:2.3.1.269]	None	None	Transfers the fatty acyl group on membrane lipoproteins	Apolipoprotein N-acyltransferase
Acidithiobacillus_thiooxidaons_RS19-104.protein_729.faa	729	None	K03592 PmbA protein	PF01523	FALSE	Putative modulator of DNA gyrase	Predicted Zn-dependent protease or its inactivated homolog
Acidithiobacillus_thiooxidaons_RS19-104.protein_730.faa	730	None	K02192 bacterioferritin-associated ferredoxin	None	None	Bacterioferritin-associated ferredoxin	Bacterioferritin-associated ferredoxin
Acidithiobacillus_thiooxidaons_RS19-104.protein_731.faa	731	None	K03594 bacterioferritin [EC:1.16.3.1]	None	None	Ferritin-like domain	Bacterioferritin (cytochrome b1)
Acidithiobacillus_thiooxidaons_RS19-104.protein_732.faa	732	None	None	None	None	Protein of unknown function (DUF1826)	0
Acidithiobacillus_thiooxidaons_RS19-104.protein_733.faa	733	None	None	None	None	Cobalamin synthesis protein cobW C-terminal domain	GTPase, G3E family
Acidithiobacillus_thiooxidaons_RS19-104.protein_734.faa	734	None	None	None	None	#N/A	0
Acidithiobacillus_thiooxidaons_RS19-104.protein_735.faa	735	None	None	None	None	#N/A	0
Acidithiobacillus_thiooxidaons_RS19-104.protein_736.faa	736	None	K07267 porin	None	None	PFAM Carbohydrate-selective porin OprB	Carbohydrate-selective porin OprB
Acidithiobacillus_thiooxidaons_RS19-104.protein_737.faa	737	None	K02077 zinc/manganese transport system substrate-binding protein	None	None	Zinc-uptake complex component A periplasmic	ABC-type Zn uptake system ZnuABC, Zn-binding component ZnuA
Acidithiobacillus_thiooxidaons_RS19-104.protein_738.faa	738	None	None	None	None	ABC transporter	ABC-type Mn2+/Zn2+ transport system, ATPase component
Acidithiobacillus_thiooxidaons_RS19-104.protein_739.faa	739	None	None	None	None	ABC 3 transport family	ABC-type Mn2+/Zn2+ transport system, permease component
Acidithiobacillus_thiooxidaons_RS19-104.protein_740.faa	740	None	None	None	None	ABC 3 transport family	ABC-type Mn2+/Zn2+ transport system, permease component
Acidithiobacillus_thiooxidaons_RS19-104.protein_741.faa	741	None	None	None	None	#N/A	0
Acidithiobacillus_thiooxidaons_RS19-104.protein_742.faa	742	None	None	None	None	#N/A	0
Acidithiobacillus_thiooxidaons_RS19-104.protein_743.faa	743	None	None	None	None	Rhodopirellula transposase DDE domain	DNA-binding transcriptional regulator, LacI/PurR family
Acidithiobacillus_thiooxidaons_RS19-104.protein_744.faa	744	None	None	None	None	Uncharacterized protein conserved in bacteria (DUF2236)	Uncharacterized conserved protein, DUF2236 family
Acidithiobacillus_thiooxidaons_RS19-104.protein_745.faa	745	None	K06193 protein PhnA	None	None	Alkylphosphonate utilization operon protein PhnA	Uncharacterized Zn-ribbon-containing protein
Acidithiobacillus_thiooxidaons_RS19-104.protein_746.faa	746	None	None	None	None	Phosphate-starvation-inducible E	0
Acidithiobacillus_thiooxidaons_RS19-104.protein_747.faa	747	None	None	None	None	Helix-turn-helix domain	Transcriptional regulator, contains XRE-family HTH domain
Acidithiobacillus_thiooxidaons_RS19-104.protein_748.faa	748	None	None	None	None	DREV methyltransferase	Ubiquinone/menaquinone biosynthesis C-methylase UbiE
Acidithiobacillus_thiooxidaons_RS19-104.protein_749.faa	749	None	K01703 3-isopropylmalate/(R)-2-methylmalate dehydratase large subunit [EC:4.2.1.33 4.2.1.35]	None	None	Catalyzes the isomerization between 2-isopropylmalate and 3-isopropylmalate, via the formation of 2-isopropylmaleate	Homoaconitase/3-isopropylmalate dehydratase large subunit
Acidithiobacillus_thiooxidaons_RS19-104.protein_750.faa	750	None	K01704 3-isopropylmalate/(R)-2-methylmalate dehydratase small subunit [EC:4.2.1.33 4.2.1.35]	None	None	Catalyzes the isomerization between 2-isopropylmalate and 3-isopropylmalate, via the formation of 2-isopropylmaleate	3-isopropylmalate dehydratase small subunit
Acidithiobacillus_thiooxidaons_RS19-104.protein_751.faa	751	None	None	None	None	0	0
Acidithiobacillus_thiooxidaons_RS19-104.protein_752.faa	752	None	K00275 pyridoxamine 5'-phosphate oxidase [EC:1.4.3.5]	None	None	Catalyzes the oxidation of either pyridoxine 5'- phosphate (PNP) or pyridoxamine 5'-phosphate (PMP) into pyridoxal 5'-phosphate (PLP)	Pyridoxine/pyridoxamine 5'-phosphate oxidase
Acidithiobacillus_thiooxidaons_RS19-104.protein_753.faa	753	None	K01807 ribose 5-phosphate isomerase A [EC:5.3.1.6]	None	None	Catalyzes the reversible conversion of ribose-5- phosphate to ribulose 5-phosphate	Ribose 5-phosphate isomerase
Acidithiobacillus_thiooxidaons_RS19-104.protein_754.faa	754	None	None	None	None	ThiJ/PfpI family-like	Putative intracellular protease/amidase
Acidithiobacillus_thiooxidaons_RS19-104.protein_755.faa	755	None	K02297 cytochrome o ubiquinol oxidase subunit II [EC:7.1.1.3]	None	None	PFAM cytochrome c oxidase subunit II	Heme/copper-type cytochrome/quinol oxidase, subunit 2
Acidithiobacillus_thiooxidaons_RS19-104.protein_756.faa	756	None	None	None	None	Belongs to the heme-copper respiratory oxidase family	Heme/copper-type cytochrome/quinol oxidase, subunit 1
Acidithiobacillus_thiooxidaons_RS19-104.protein_757.faa	757	None	None	None	None	Cytochrome c oxidase subunit III	Heme/copper-type cytochrome/quinol oxidase, subunit 3
Acidithiobacillus_thiooxidaons_RS19-104.protein_758.faa	758	None	K02300 cytochrome o ubiquinol oxidase subunit IV	None	None	oxidoreductase activity, acting on diphenols and related substances as donors, oxygen as acceptor	Heme/copper-type cytochrome/quinol oxidase, subunit 4
Acidithiobacillus_thiooxidaons_RS19-104.protein_759.faa	759	None	None	None	None	0	0
Acidithiobacillus_thiooxidaons_RS19-104.protein_760.faa	760	None	K02257 heme o synthase [EC:2.5.1.141]	None	None	Converts heme B (protoheme IX) to heme O by substitution of the vinyl group on carbon 2 of heme B porphyrin ring with a hydroxyethyl farnesyl side group	Polyprenyltransferase (heme O synthase)
Acidithiobacillus_thiooxidaons_RS19-104.protein_761.faa	761	None	None	None	None	Major facilitator Superfamily	Predicted arabinose efflux permease, MFS family
Acidithiobacillus_thiooxidaons_RS19-104.protein_762.faa	762	None	K06153 undecaprenyl-diphosphatase [EC:3.6.1.27]	None	None	Catalyzes the dephosphorylation of undecaprenyl diphosphate (UPP). Confers resistance to bacitracin	Undecaprenyl pyrophosphate phosphatase UppP
Acidithiobacillus_thiooxidaons_RS19-104.protein_763.faa	763	None	K03624 transcription elongation factor GreA	None	None	Necessary for efficient RNA polymerase transcription elongation past template-encoded arresting sites. The arresting sites in DNA have the property of trapping a certain fraction of elongating RNA polymerases that pass through, resulting in locked ternary complexes. Cleavage of the nascent transcript by cleavage factors such as GreA or GreB allows the resumption of elongation from the new 3'termi…	Transcription elongation factor, GreA/GreB family
Acidithiobacillus_thiooxidaons_RS19-104.protein_764.faa	764	None	K01955 carbamoyl-phosphate synthase large subunit [EC:6.3.5.5]	None	None	Belongs to the CarB family	Carbamoylphosphate synthase large subunit
Acidithiobacillus_thiooxidaons_RS19-104.protein_765.faa	765	None	K01956 carbamoyl-phosphate synthase small subunit [EC:6.3.5.5]	PF00117	FALSE	Belongs to the CarA family	Carbamoylphosphate synthase small subunit
Acidithiobacillus_thiooxidaons_RS19-104.protein_766.faa	766	None	None	None	None	0	0
Acidithiobacillus_thiooxidaons_RS19-104.protein_767.faa	767	None	K05770 translocator protein	None	None	TspO/MBR family	Tryptophan-rich sensory protein (mitochondrial benzodiazepine receptor homolog)
Acidithiobacillus_thiooxidaons_RS19-104.protein_768.faa	768	None	None	PF01863	FALSE	Protein of unknown function DUF45	Predicted metal-dependent hydrolase
Acidithiobacillus_thiooxidaons_RS19-104.protein_769.faa	769	None	None	PF04264	FALSE	Belongs to the UPF0312 family	Polyisoprenoid-binding periplasmic protein YceI
Acidithiobacillus_thiooxidaons_RS19-104.protein_770.faa	770	None	None	None	None	Transcriptional regulator, MarR	0
Acidithiobacillus_thiooxidaons_RS19-104.protein_771.faa	771	None	K03446 MFS transporter, DHA2 family, multidrug resistance protein	None	None	Major Facilitator Superfamily	Predicted arabinose efflux permease, MFS family
Acidithiobacillus_thiooxidaons_RS19-104.protein_772.faa	772	None	None	None	None	4-amino-4-deoxy-alpha-L-arabinopyranosyl undecaprenyl phosphate biosynthetic process	0
Acidithiobacillus_thiooxidaons_RS19-104.protein_773.faa	773	None	None	None	None	4-amino-4-deoxy-alpha-L-arabinopyranosyl undecaprenyl phosphate biosynthetic process	0
Acidithiobacillus_thiooxidaons_RS19-104.protein_774.faa	774	None	None	None	None	0	0
Acidithiobacillus_thiooxidaons_RS19-104.protein_775.faa	775	None	K10536 agmatine deiminase [EC:3.5.3.12]	None	None	Belongs to the agmatine deiminase family	Agmatine/peptidylarginine deiminase
Acidithiobacillus_thiooxidaons_RS19-104.protein_776.faa	776	None	None	None	None	Belongs to the pseudouridine synthase RsuA family	16S rRNA U516 pseudouridylate synthase RsuA and related 23S rRNA U2605, pseudouridylate synthases
Acidithiobacillus_thiooxidaons_RS19-104.protein_777.faa	777	None	K12152 phosphatase NudJ [EC:3.6.1.-]	None	None	Belongs to the Nudix hydrolase family. NudJ subfamily	ADP-ribose pyrophosphatase YjhB, NUDIX family
Acidithiobacillus_thiooxidaons_RS19-104.protein_778.faa	778	None	K08311 putative (di)nucleoside polyphosphate hydrolase [EC:3.6.1.-]	None	None	Accelerates the degradation of transcripts by removing pyrophosphate from the 5'-end of triphosphorylated RNA, leading to a more labile monophosphorylated state that can stimulate subsequent ribonuclease cleavage	8-oxo-dGTP pyrophosphatase MutT and related house-cleaning NTP pyrophosphohydrolases, NUDIX family
Acidithiobacillus_thiooxidaons_RS19-104.protein_779.faa	779	None	K06942 ribosome-binding ATPase	None	None	ATPase that binds to both the 70S ribosome and the 50S ribosomal subunit in a nucleotide-independent manner	Ribosome-binding ATPase YchF, GTP1/OBG family
Acidithiobacillus_thiooxidaons_RS19-104.protein_780.faa	780	None	K01056 peptidyl-tRNA hydrolase, PTH1 family [EC:3.1.1.29]	None	None	The natural substrate for this enzyme may be peptidyl- tRNAs which drop off the ribosome during protein synthesis	Peptidyl-tRNA hydrolase
Acidithiobacillus_thiooxidaons_RS19-104.protein_781.faa	781	None	K02897 large subunit ribosomal protein L25	None	None	This is one of the proteins that binds to the 5S RNA in the ribosome where it forms part of the central protuberance	Ribosomal protein L25 (general stress protein Ctc)
Acidithiobacillus_thiooxidaons_RS19-104.protein_782.faa	782	None	K05515 penicillin-binding protein 2 [EC:3.4.16.4]	None	None	Penicillin-binding Protein dimerisation domain	Cell division protein FtsI/penicillin-binding protein 2
Acidithiobacillus_thiooxidaons_RS19-104.protein_783.faa	783	None	None	None	None	0	0
Acidithiobacillus_thiooxidaons_RS19-104.protein_784.faa	784	None	K07496 putative transposase	None	None	Transposase	Transposase
Acidithiobacillus_thiooxidaons_RS19-104.protein_785.faa	785	None	K09888 cell division protein ZapA	None	None	Activator of cell division through the inhibition of FtsZ GTPase activity, therefore promoting FtsZ assembly into bundles of protofilaments necessary for the formation of the division Z ring. It is recruited early at mid-cell but it is not essential for cell division	Cell division protein ZapA, inhibits GTPase activity of FtsZ
Acidithiobacillus_thiooxidaons_RS19-104.protein_786.faa	786	None	K01934 5-formyltetrahydrofolate cyclo-ligase [EC:6.3.3.2]	None	None	Belongs to the 5-formyltetrahydrofolate cyclo-ligase family	5-formyltetrahydrofolate cyclo-ligase
Acidithiobacillus_thiooxidaons_RS19-104.protein_787.faa	787	None	K05834 homoserine/homoserine lactone efflux protein	None	None	efflux protein	Threonine/homoserine/homoserine lactone efflux protein
Acidithiobacillus_thiooxidaons_RS19-104.protein_788.faa	788	None	None	PF05299	FALSE	M61 glycyl aminopeptidase	Predicted metalloprotease, contains C-terminal PDZ domain
Acidithiobacillus_thiooxidaons_RS19-104.protein_789.faa	789	None	None	None	None	Isochorismatase family	Nicotinamidase-related amidase
Acidithiobacillus_thiooxidaons_RS19-104.protein_790.faa	790	None	K00573 protein-L-isoaspartate(D-aspartate) O-methyltransferase [EC:2.1.1.77]	None	None	Protein-L-isoaspartate(D-aspartate) O-methyltransferase (PCMT)	Protein-L-isoaspartate O-methyltransferase
Acidithiobacillus_thiooxidaons_RS19-104.protein_791.faa	791	None	K02067 phospholipid/cholesterol/gamma-HCH transport system substrate-binding protein	None	None	MlaD protein	ABC-type transporter Mla maintaining outer membrane lipid asymmetry, periplasmic component MlaD
Acidithiobacillus_thiooxidaons_RS19-104.protein_792.faa	792	None	K18480 cholesterol transport system auxiliary component	None	None	ABC-type transport auxiliary lipoprotein component	ABC-type uncharacterized transport system, auxiliary component
Acidithiobacillus_thiooxidaons_RS19-104.protein_793.faa	793	None	None	None	None	Universal stress protein family	Nucleotide-binding universal stress protein, UspA family
Acidithiobacillus_thiooxidaons_RS19-104.protein_794.faa	794	None	K01881 prolyl-tRNA synthetase [EC:6.1.1.15]	None	None	Catalyzes the attachment of proline to tRNA(Pro) in a two-step reaction proline is first activated by ATP to form Pro- AMP and then transferred to the acceptor end of tRNA(Pro). As ProRS can inadvertently accommodate and process non-cognate amino acids such as alanine and cysteine, to avoid such errors it has two additional distinct editing activities against alanine. One activity is designated a…	Prolyl-tRNA synthetase
Acidithiobacillus_thiooxidaons_RS19-104.protein_795.faa	795	None	K18829 antitoxin VapB	None	None	Antidote-toxin recognition MazE, bacterial antitoxin	Virulence-associated protein VagC (function unknown)
Acidithiobacillus_thiooxidaons_RS19-104.protein_796.faa	796	None	None	None	None	#N/A	0
Acidithiobacillus_thiooxidaons_RS19-104.protein_797.faa	797	None	K07494 putative transposase	None	None	Winged helix-turn helix	Transposase
Acidithiobacillus_thiooxidaons_RS19-104.protein_798.faa	798	None	K07486 transposase	None	None	hmm pf02371	Transposase
Acidithiobacillus_thiooxidaons_RS19-104.protein_799.faa	799	None	None	None	None	#N/A	Transposase
Acidithiobacillus_thiooxidaons_RS19-104.protein_800.faa	800	None	None	None	None	Transposase zinc-ribbon domain	Transposase
Acidithiobacillus_thiooxidaons_RS19-104.protein_801.faa	801	None	K07491 putative transposase	None	None	Transposase IS200 like	REP element-mobilizing transposase RayT
Acidithiobacillus_thiooxidaons_RS19-104.protein_802.faa	802	None	K07496 putative transposase	None	None	Probable transposase	Transposase
Acidithiobacillus_thiooxidaons_RS19-104.protein_803.faa	803	None	K07496 putative transposase	None	None	Transposase, IS605 OrfB family	Transposase
Acidithiobacillus_thiooxidaons_RS19-104.protein_804.faa	804	GT4	None	None	None	Glycosyl transferase family group 2	Glycosyltransferase involved in cell wall bisynthesis
Acidithiobacillus_thiooxidaons_RS19-104.protein_805.faa	805	None	None	None	None	#N/A	0
Acidithiobacillus_thiooxidaons_RS19-104.protein_806.faa	806	None	None	None	None	domain, Protein	Large exoprotein involved in heme utilization or adhesion
Acidithiobacillus_thiooxidaons_RS19-104.protein_807.faa	807	None	None	None	None	Sulfotransferase family	0
Acidithiobacillus_thiooxidaons_RS19-104.protein_808.faa	808	None	None	None	None	Glycosyltransferase like family 2	Fermentation-respiration switch protein FrsA, has esterase activity, DUF1100 family|Glycosyltransferase, GT2 family
Acidithiobacillus_thiooxidaons_RS19-104.protein_809.faa	809	None	None	None	None	Glycosyl transferases group 1	Glycosyltransferase involved in cell wall bisynthesis
Acidithiobacillus_thiooxidaons_RS19-104.protein_810.faa	810	GT41	K09667 protein O-GlcNAc transferase [EC:2.4.1.255]	None	None	Glycosyl transferase family 41	Tetratricopeptide (TPR) repeat|Predicted O-linked N-acetylglucosamine transferase, SPINDLY family
Acidithiobacillus_thiooxidaons_RS19-104.protein_811.faa	811	GT2_Glycos_transf_2	None	None	None	glycosyl transferase family	Glycogen synthase|Glycosyltransferase, GT2 family
Acidithiobacillus_thiooxidaons_RS19-104.protein_812.faa	812	None	None	None	None	0	0
Acidithiobacillus_thiooxidaons_RS19-104.protein_813.faa	813	None	None	None	None	PPIC-type PPIASE domain	Parvulin-like peptidyl-prolyl isomerase
Acidithiobacillus_thiooxidaons_RS19-104.protein_814.faa	814	None	None	None	None	hemolysin activation secretion protein	Hemolysin activation/secretion protein
Acidithiobacillus_thiooxidaons_RS19-104.protein_815.faa	815	None	K07496 putative transposase	None	None	Probable transposase	Transposase
Acidithiobacillus_thiooxidaons_RS19-104.protein_816.faa	816	None	None	None	None	#N/A	0
Acidithiobacillus_thiooxidaons_RS19-104.protein_817.faa	817	None	None	None	None	ABC transporter	ABC-type polysaccharide/polyol phosphate transport system, ATPase component
Acidithiobacillus_thiooxidaons_RS19-104.protein_818.faa	818	None	K09690 lipopolysaccharide transport system permease protein	None	None	Transport Permease Protein	ABC-type polysaccharide/polyol phosphate export permease
Acidithiobacillus_thiooxidaons_RS19-104.protein_819.faa	819	None	None	None	None	Filamentation induced by cAMP protein fic	Fic family protein
Acidithiobacillus_thiooxidaons_RS19-104.protein_820.faa	820	None	None	None	None	#N/A	0
Acidithiobacillus_thiooxidaons_RS19-104.protein_821.faa	821	None	None	None	None	#N/A	0
Acidithiobacillus_thiooxidaons_RS19-104.protein_822.faa	822	None	K03071 preprotein translocase subunit SecB	None	None	One of the proteins required for the normal export of preproteins out of the cell cytoplasm. It is a molecular chaperone that binds to a subset of precursor proteins, maintaining them in a translocation-competent state. It also specifically binds to its receptor SecA	Preprotein translocase subunit SecB
Acidithiobacillus_thiooxidaons_RS19-104.protein_823.faa	823	None	K00057 glycerol-3-phosphate dehydrogenase (NAD(P)+) [EC:1.1.1.94]	None	None	glycerol-3-phosphate metabolic process	Glycerol-3-phosphate dehydrogenase
Acidithiobacillus_thiooxidaons_RS19-104.protein_824.faa	824	None	None	None	None	HAMP (Histidine kinases, Adenylyl cyclases, Methyl binding proteins, Phosphatases) domain	Signal transduction histidine kinase regulating C4-dicarboxylate transport system
Acidithiobacillus_thiooxidaons_RS19-104.protein_825.faa	825	None	None	None	None	cheY-homologous receiver domain	DNA-binding transcriptional response regulator, NtrC family, contains REC, AAA-type ATPase, and a Fis-type DNA-binding domains
Acidithiobacillus_thiooxidaons_RS19-104.protein_826.faa	826	None	K00801 farnesyl-diphosphate farnesyltransferase [EC:2.5.1.21]	None	None	Squalene/phytoene synthase	Phytoene/squalene synthetase
Acidithiobacillus_thiooxidaons_RS19-104.protein_827.faa	827	None	K06045 squalene-hopene/tetraprenyl-beta-curcumene cyclase [EC:5.4.99.17 4.2.1.129]	None	None	Squalene-hopene cyclase C-terminal domain	Squalene cyclase
Acidithiobacillus_thiooxidaons_RS19-104.protein_828.faa	828	None	K01243 adenosylhomocysteine nucleosidase [EC:3.2.2.9]	None	None	Phosphorylase superfamily	Nucleoside phosphorylase
Acidithiobacillus_thiooxidaons_RS19-104.protein_829.faa	829	None	K00091 dihydroflavonol-4-reductase [EC:1.1.1.219]	None	None	NmrA-like family	Nucleoside-diphosphate-sugar epimerase
Acidithiobacillus_thiooxidaons_RS19-104.protein_830.faa	830	GT2_Glyco_tranf_2_3	K00720 ceramide glucosyltransferase [EC:2.4.1.80]	None	None	Glycosyl transferase family group 2	Glycosyltransferase, catalytic subunit of cellulose synthase and poly-beta-1,6-N-acetylglucosamine synthase
Acidithiobacillus_thiooxidaons_RS19-104.protein_831.faa	831	None	K04034 anaerobic magnesium-protoporphyrin IX monomethyl ester cyclase [EC:1.21.98.3]	None	None	TIGRFAM Hopanoid biosynthesis associated radical SAM protein HpnJ	Radical SAM superfamily enzyme YgiQ, UPF0313 family
Acidithiobacillus_thiooxidaons_RS19-104.protein_832.faa	832	None	K03478 chitin disaccharide deacetylase [EC:3.5.1.105]	None	None	YdjC-like protein	Predicted glycoside hydrolase or deacetylase ChbG, UPF0249 family
Acidithiobacillus_thiooxidaons_RS19-104.protein_833.faa	833	None	K07003 uncharacterized protein	None	None	TIGRFAM Hopanoid biosynthesis associated RND transporter like protein HpnN	Predicted exporter protein, RND superfamily|Predicted exporter protein, RND superfamily
Acidithiobacillus_thiooxidaons_RS19-104.protein_834.faa	834	None	None	None	None	Lysylphosphatidylglycerol synthase TM region	Uncharacterized membrane protein YbhN, UPF0104 family
Acidithiobacillus_thiooxidaons_RS19-104.protein_835.faa	835	None	None	None	None	Catalyzes the formation of the isocyclic ring in chlorophyll biosynthesis. Mediates the cyclase reaction, which results in the formation of divinylprotochlorophyllide (Pchlide) characteristic of all chlorophylls from magnesium-protoporphyrin IX 13-monomethyl ester (MgPMME)	Rubrerythrin
Acidithiobacillus_thiooxidaons_RS19-104.protein_836.faa	836	None	None	None	None	TIGRFAM Hopanoid biosynthesis associated radical SAM protein HpnH	Radical SAM superfamily enzyme, MoaA/NifB/PqqE/SkfB family
Acidithiobacillus_thiooxidaons_RS19-104.protein_837.faa	837	None	K07323 phospholipid transport system substrate-binding protein	None	None	membrane protein HpnM	ABC-type transporter Mla maintaining outer membrane lipid asymmetry, periplasmic MlaC component
Acidithiobacillus_thiooxidaons_RS19-104.protein_838.faa	838	None	K04754 phospholipid-binding lipoprotein MlaA	None	None	MlaA lipoprotein	ABC-type transporter Mla maintaining outer membrane lipid asymmetry, lipoprotein component MlaA
Acidithiobacillus_thiooxidaons_RS19-104.protein_839.faa	839	None	K02435 aspartyl-tRNA(Asn)/glutamyl-tRNA(Gln) amidotransferase subunit C [EC:6.3.5.6 6.3.5.7]	None	None	Allows the formation of correctly charged Asn-tRNA(Asn) or Gln-tRNA(Gln) through the transamidation of misacylated Asp- tRNA(Asn) or Glu-tRNA(Gln) in organisms which lack either or both of asparaginyl-tRNA or glutaminyl-tRNA synthetases. The reaction takes place in the presence of glutamine and ATP through an activated phospho-Asp-tRNA(Asn) or phospho-Glu-tRNA(Gln)	Asp-tRNAAsn/Glu-tRNAGln amidotransferase C subunit
Acidithiobacillus_thiooxidaons_RS19-104.protein_840.faa	840	None	K02433 aspartyl-tRNA(Asn)/glutamyl-tRNA(Gln) amidotransferase subunit A [EC:6.3.5.6 6.3.5.7]	None	None	Allows the formation of correctly charged Gln-tRNA(Gln) through the transamidation of misacylated Glu-tRNA(Gln) in organisms which lack glutaminyl-tRNA synthetase. The reaction takes place in the presence of glutamine and ATP through an activated gamma-phospho-Glu-tRNA(Gln)	Asp-tRNAAsn/Glu-tRNAGln amidotransferase A subunit or related amidase
Acidithiobacillus_thiooxidaons_RS19-104.protein_841.faa	841	None	K02434 aspartyl-tRNA(Asn)/glutamyl-tRNA(Gln) amidotransferase subunit B [EC:6.3.5.6 6.3.5.7]	None	None	Allows the formation of correctly charged Asn-tRNA(Asn) or Gln-tRNA(Gln) through the transamidation of misacylated Asp- tRNA(Asn) or Glu-tRNA(Gln) in organisms which lack either or both of asparaginyl-tRNA or glutaminyl-tRNA synthetases. The reaction takes place in the presence of glutamine and ATP through an activated phospho-Asp-tRNA(Asn) or phospho-Glu-tRNA(Gln)	Asp-tRNAAsn/Glu-tRNAGln amidotransferase B subunit
Acidithiobacillus_thiooxidaons_RS19-104.protein_842.faa	842	None	None	None	None	SCP-2 sterol transfer family	Putative sterol carrier protein
Acidithiobacillus_thiooxidaons_RS19-104.protein_843.faa	843	None	K00432 glutathione peroxidase [EC:1.11.1.9]	None	None	Belongs to the glutathione peroxidase family	Glutathione peroxidase, house-cleaning role in reducing lipid peroxides
Acidithiobacillus_thiooxidaons_RS19-104.protein_844.faa	844	None	None	None	None	0	0
Acidithiobacillus_thiooxidaons_RS19-104.protein_845.faa	845	None	None	None	None	COX Aromatic Rich Motif	Heme/copper-type cytochrome/quinol oxidase, subunit 2
Acidithiobacillus_thiooxidaons_RS19-104.protein_846.faa	846	None	None	None	None	Cytochrome C and Quinol oxidase polypeptide I	Heme/copper-type cytochrome/quinol oxidase, subunit 1
Acidithiobacillus_thiooxidaons_RS19-104.protein_847.faa	847	None	None	None	None	Cytochrome c oxidase subunit III	Heme/copper-type cytochrome/quinol oxidase, subunit 3
Acidithiobacillus_thiooxidaons_RS19-104.protein_848.faa	848	None	K02300 cytochrome o ubiquinol oxidase subunit IV	None	None	oxidoreductase activity, acting on diphenols and related substances as donors, oxygen as acceptor	Heme/copper-type cytochrome/quinol oxidase, subunit 4
Acidithiobacillus_thiooxidaons_RS19-104.protein_849.faa	849	None	None	None	None	0	0
Acidithiobacillus_thiooxidaons_RS19-104.protein_850.faa	850	None	K02257 heme o synthase [EC:2.5.1.141]	None	None	Converts heme B (protoheme IX) to heme O by substitution of the vinyl group on carbon 2 of heme B porphyrin ring with a hydroxyethyl farnesyl side group	Polyprenyltransferase (heme O synthase)
Acidithiobacillus_thiooxidaons_RS19-104.protein_851.faa	851	None	None	None	None	TIGRFAM Transcriptional regulator, Rrf2	DNA-binding transcriptional regulator, IscR family
Acidithiobacillus_thiooxidaons_RS19-104.protein_852.faa	852	None	None	None	None	#N/A	0
Acidithiobacillus_thiooxidaons_RS19-104.protein_853.faa	853	None	None	None	None	0	0
Acidithiobacillus_thiooxidaons_RS19-104.protein_854.faa	854	None	K17226 sulfur-oxidizing protein SoxY	None	None	Sulfur oxidation protein SoxY	Predicted secreted protein
Acidithiobacillus_thiooxidaons_RS19-104.protein_855.faa	855	None	K17227 sulfur-oxidizing protein SoxZ	None	None	Sulphur oxidation protein SoxZ	0
Acidithiobacillus_thiooxidaons_RS19-104.protein_856.faa	856	None	K17224 S-sulfosulfanyl-L-cysteine sulfohydrolase [EC:3.1.6.20]	None	None	5'-nucleotidase, C-terminal domain (SoxB)	2',3'-cyclic-nucleotide 2'-phosphodiesterase/5'- or 3'-nucleotidase, 5'-nucleotidase family
Acidithiobacillus_thiooxidaons_RS19-104.protein_857.faa	857	None	None	None	None	0	0
Acidithiobacillus_thiooxidaons_RS19-104.protein_858.faa	858	None	K07399 cytochrome c biogenesis protein	None	None	ResB-like family	Cytochrome c biogenesis protein ResB
Acidithiobacillus_thiooxidaons_RS19-104.protein_859.faa	859	None	K17223 L-cysteine S-thiosulfotransferase [EC:2.8.5.2]	None	None	Sulfur oxidation (soxX)	Cytochrome c, mono- and diheme variants
Acidithiobacillus_thiooxidaons_RS19-104.protein_860.faa	860	None	K17222 L-cysteine S-thiosulfotransferase [EC:2.8.5.2]	None	None	C-type monoheme cytochrome, which is part of the SoxAX cytochrome complex involved in sulfur oxidation. The SoxAX complex catalyzes the formation of a heterodisulfide bond between the conserved cysteine residue on a sulfur carrier SoxYZ complex subunit SoxY and thiosulfate or other inorganic sulfur substrates. This leads to the intermediary formation of conspicuous sulfur globules inside of the c…	Cytochrome c
Acidithiobacillus_thiooxidaons_RS19-104.protein_861.faa	861	None	None	None	None	Cytochrome C assembly protein	ABC-type transport system involved in cytochrome c biogenesis, permease component
Acidithiobacillus_thiooxidaons_RS19-104.protein_862.faa	862	None	None	None	None	0	0
Acidithiobacillus_thiooxidaons_RS19-104.protein_863.faa	863	None	None	None	None	TIGRFAM Transcriptional regulator, Rrf2	DNA-binding transcriptional regulator, IscR family
Acidithiobacillus_thiooxidaons_RS19-104.protein_864.faa	864	None	None	None	None	#N/A	0
Acidithiobacillus_thiooxidaons_RS19-104.protein_865.faa	865	None	None	None	None	Domain of unknown function (DUF814)	Predicted component of the ribosome quality control (RQC) complex, YloA/Tae2 family, contains fibronectin-binding (FbpA) and DUF814 domains
Acidithiobacillus_thiooxidaons_RS19-104.protein_866.faa	866	None	K00958 sulfate adenylyltransferase [EC:2.7.7.4]	None	None	Catalyzes the synthesis of activated sulfate	Adenylylsulfate kinase or related kinase|ATP sulfurylase (sulfate adenylyltransferase)
Acidithiobacillus_thiooxidaons_RS19-104.protein_867.faa	867	None	None	None	None	Phosphoribosyl transferase domain	Adenine/guanine phosphoribosyltransferase or related PRPP-binding protein
Acidithiobacillus_thiooxidaons_RS19-104.protein_868.faa	868	None	None	None	None	Uncharacterized protein conserved in bacteria C-term(DUF2220)	Uncharacterized protein
Acidithiobacillus_thiooxidaons_RS19-104.protein_869.faa	869	None	None	None	None	Putative exonuclease SbcCD, C subunit	Uncharacterized protein YPO0396
Acidithiobacillus_thiooxidaons_RS19-104.protein_870.faa	870	None	None	None	None	Domain of unknown function (DUF4194)	0
Acidithiobacillus_thiooxidaons_RS19-104.protein_871.faa	871	None	None	None	None	Protein of unknown function (DUF3375)	Septal ring factor EnvC, activator of murein hydrolases AmiA and AmiB
Acidithiobacillus_thiooxidaons_RS19-104.protein_872.faa	872	None	None	None	None	nucleic acid-binding protein, contains PIN domain	Predicted nucleic acid-binding protein, contains PIN domain
Acidithiobacillus_thiooxidaons_RS19-104.protein_873.faa	873	None	K19156 antitoxin PrlF	None	None	prlF antitoxin for toxin YhaV_toxin	Bifunctional DNA-binding transcriptional regulator of stationary/sporulation/toxin gene expression and antitoxin component of the YhaV-PrlF toxin-antitoxin module
Acidithiobacillus_thiooxidaons_RS19-104.protein_874.faa	874	None	None	None	None	O-methyltransferase	Trans-aconitate methyltransferase
Acidithiobacillus_thiooxidaons_RS19-104.protein_875.faa	875	None	K07090 uncharacterized protein	None	None	membrane transporter protein	Uncharacterized membrane protein YfcA
Acidithiobacillus_thiooxidaons_RS19-104.protein_876.faa	876	None	K07258 serine-type D-Ala-D-Ala carboxypeptidase (penicillin-binding protein 5/6) [EC:3.4.16.4]	PF00768	FALSE	Belongs to the peptidase S11 family	D-alanyl-D-alanine carboxypeptidase
Acidithiobacillus_thiooxidaons_RS19-104.protein_877.faa	877	None	K03446 MFS transporter, DHA2 family, multidrug resistance protein	None	None	Major facilitator Superfamily	Predicted arabinose efflux permease, MFS family
Acidithiobacillus_thiooxidaons_RS19-104.protein_878.faa	878	None	None	None	None	0	0
Acidithiobacillus_thiooxidaons_RS19-104.protein_879.faa	879	None	None	None	None	RNA pseudouridylate synthase	16S rRNA U516 pseudouridylate synthase RsuA and related 23S rRNA U2605, pseudouridylate synthases
Acidithiobacillus_thiooxidaons_RS19-104.protein_880.faa	880	None	K09700 uncharacterized protein	None	None	Evidence 4 Homologs of previously reported genes of	Uncharacterized protein
Acidithiobacillus_thiooxidaons_RS19-104.protein_881.faa	881	None	K02495 oxygen-independent coproporphyrinogen III oxidase [EC:1.3.98.3]	None	None	Involved in the biosynthesis of porphyrin-containing compound	Coproporphyrinogen III oxidase or related Fe-S oxidoreductase
Acidithiobacillus_thiooxidaons_RS19-104.protein_882.faa	882	None	K07157 uncharacterized protein	None	None	ATP-dependent protease La (LON) substrate-binding domain	Uncharacterized protein, similar to the N-terminal domain of Lon protease
Acidithiobacillus_thiooxidaons_RS19-104.protein_883.faa	883	None	None	None	None	Cyclic nucleotide-monophosphate binding domain	cAMP-binding domain of CRP or a regulatory subunit of cAMP-dependent protein kinases
Acidithiobacillus_thiooxidaons_RS19-104.protein_884.faa	884	None	K00989 ribonuclease PH [EC:2.7.7.56]	None	None	Phosphorolytic exoribonuclease that removes nucleotide residues following the -CCA terminus of tRNA and adds nucleotides to the ends of RNA molecules by using nucleoside diphosphates as substrates	Ribonuclease PH
Acidithiobacillus_thiooxidaons_RS19-104.protein_885.faa	885	None	K02428 XTP/dITP diphosphohydrolase [EC:3.6.1.66]	None	None	Pyrophosphatase that catalyzes the hydrolysis of nucleoside triphosphates to their monophosphate derivatives, with a high preference for the non-canonical purine nucleotides XTP (xanthosine triphosphate), dITP (deoxyinosine triphosphate) and ITP. Seems to function as a house-cleaning enzyme that removes non-canonical purine nucleotides from the nucleotide pool, thus preventing their incorporation…	Inosine/xanthosine triphosphate pyrophosphatase, all-alpha NTP-PPase family
Acidithiobacillus_thiooxidaons_RS19-104.protein_886.faa	886	None	None	None	None	Sigma-70 region 2	DNA-directed RNA polymerase, sigma subunit (sigma70/sigma32)
Acidithiobacillus_thiooxidaons_RS19-104.protein_887.faa	887	None	K02970 small subunit ribosomal protein S21	None	None	Belongs to the bacterial ribosomal protein bS21 family	Ribosomal protein S21
Acidithiobacillus_thiooxidaons_RS19-104.protein_888.faa	888	None	K09117 uncharacterized protein	None	None	Yqey-like protein	Uncharacterized conserved protein YqeY
Acidithiobacillus_thiooxidaons_RS19-104.protein_889.faa	889	None	K07456 DNA mismatch repair protein MutS2	None	None	Endonuclease that is involved in the suppression of homologous recombination and may therefore have a key role in the control of bacterial genetic diversity	dsDNA-specific endonuclease/ATPase MutS2
Acidithiobacillus_thiooxidaons_RS19-104.protein_890.faa	890	None	K02316 DNA primase [EC:2.7.7.101]	None	None	RNA polymerase that catalyzes the synthesis of short RNA molecules used as primers for DNA polymerase during DNA replication	DNA primase (bacterial type)
Acidithiobacillus_thiooxidaons_RS19-104.protein_891.faa	891	None	K03086 RNA polymerase primary sigma factor	None	None	Sigma factors are initiation factors that promote the attachment of RNA polymerase to specific initiation sites and are then released. This sigma factor is the primary sigma factor during exponential growth	DNA-directed RNA polymerase, sigma subunit (sigma70/sigma32)
Acidithiobacillus_thiooxidaons_RS19-104.protein_892.faa	892	None	K01356 repressor LexA [EC:3.4.21.88]	None	None	Represses a number of genes involved in the response to DNA damage (SOS response), including recA and lexA. In the presence of single-stranded DNA, RecA interacts with LexA causing an autocatalytic cleavage which disrupts the DNA-binding part of LexA, leading to derepression of the SOS regulon and eventually DNA repair	SOS-response transcriptional repressor LexA (RecA-mediated autopeptidase)
Acidithiobacillus_thiooxidaons_RS19-104.protein_893.faa	893	None	K03805 thiol:disulfide interchange protein DsbG	None	None	Required for disulfide bond formation in some periplasmic proteins. Acts by transferring its disulfide bond to other proteins and is reduced in the process	Protein-disulfide isomerase
Acidithiobacillus_thiooxidaons_RS19-104.protein_894.faa	894	None	K01256 aminopeptidase N [EC:3.4.11.2]	PF01433	FALSE	Domain of unknown function (DUF3458_C) ARM repeats	Aminopeptidase N
Acidithiobacillus_thiooxidaons_RS19-104.protein_895.faa	895	None	K18446 triphosphatase [EC:3.6.1.25]	None	None	CHAD	Inorganic triphosphatase YgiF, contains CYTH and CHAD domains|CHAD domain (function unknown)
Acidithiobacillus_thiooxidaons_RS19-104.protein_896.faa	896	None	None	None	None	AAA domain	Cellulose biosynthesis protein BcsQ
Acidithiobacillus_thiooxidaons_RS19-104.protein_897.faa	897	None	K00937 polyphosphate kinase [EC:2.7.4.1]	None	None	Catalyzes the reversible transfer of the terminal phosphate of ATP to form a long-chain polyphosphate (polyP)	Polyphosphate kinase
Acidithiobacillus_thiooxidaons_RS19-104.protein_898.faa	898	None	K01491 methylenetetrahydrofolate dehydrogenase (NADP+) / methenyltetrahydrofolate cyclohydrolase [EC:1.5.1.5 3.5.4.9]	None	None	Catalyzes the oxidation of 5,10- methylenetetrahydrofolate to 5,10-methenyltetrahydrofolate and then the hydrolysis of 5,10-methenyltetrahydrofolate to 10- formyltetrahydrofolate	5,10-methylene-tetrahydrofolate dehydrogenase/Methenyl tetrahydrofolate cyclohydrolase
Acidithiobacillus_thiooxidaons_RS19-104.protein_899.faa	899	None	None	None	None	Belongs to the resistance-nodulation-cell division (RND) (TC 2.A.6) family	Multidrug efflux pump subunit AcrB
Acidithiobacillus_thiooxidaons_RS19-104.protein_900.faa	900	None	K03585 membrane fusion protein, multidrug efflux system	None	None	Belongs to the membrane fusion protein (MFP) (TC 8.A.1) family	Multidrug efflux pump subunit AcrA (membrane-fusion protein)
Acidithiobacillus_thiooxidaons_RS19-104.protein_901.faa	901	None	None	None	None	RND efflux system, outer membrane lipoprotein, NodT	Outer membrane protein TolC
Acidithiobacillus_thiooxidaons_RS19-104.protein_902.faa	902	None	None	None	None	Tetratricopeptide repeat	Tfp pilus assembly protein PilF
Acidithiobacillus_thiooxidaons_RS19-104.protein_903.faa	903	None	K06287 septum formation protein	None	None	Maf-like protein	Predicted house-cleaning NTP pyrophosphatase, Maf/HAM1 superfamily
Acidithiobacillus_thiooxidaons_RS19-104.protein_904.faa	904	None	K01595 phosphoenolpyruvate carboxylase [EC:4.1.1.31]	None	None	Forms oxaloacetate, a four-carbon dicarboxylic acid source for the tricarboxylic acid cycle	Phosphoenolpyruvate carboxylase
Acidithiobacillus_thiooxidaons_RS19-104.protein_905.faa	905	None	K03666 host factor-I protein	None	None	RNA chaperone that binds small regulatory RNA (sRNAs) and mRNAs to facilitate mRNA translational regulation in response to envelope stress, environmental stress and changes in metabolite concentrations. Also binds with high specificity to tRNAs	sRNA-binding regulator protein Hfq
Acidithiobacillus_thiooxidaons_RS19-104.protein_906.faa	906	None	K03665 GTPase	None	None	GTPase that associates with the 50S ribosomal subunit and may have a role during protein synthesis or ribosome biogenesis	50S ribosomal subunit-associated GTPase HflX
Acidithiobacillus_thiooxidaons_RS19-104.protein_907.faa	907	None	K04088 modulator of FtsH protease HflK	None	None	HflC and HflK could encode or regulate a protease	Regulator of protease activity HflC, stomatin/prohibitin superfamily
Acidithiobacillus_thiooxidaons_RS19-104.protein_908.faa	908	None	K04087 modulator of FtsH protease HflC	None	None	HflC and HflK could regulate a protease	Regulator of protease activity HflC, stomatin/prohibitin superfamily
Acidithiobacillus_thiooxidaons_RS19-104.protein_909.faa	909	None	K02502 ATP phosphoribosyltransferase regulatory subunit	None	None	Required for the first step of histidine biosynthesis. May allow the feedback regulation of ATP phosphoribosyltransferase activity by histidine	ATP phosphoribosyltransferase regulatory subunit HisZ
Acidithiobacillus_thiooxidaons_RS19-104.protein_910.faa	910	None	K01939 adenylosuccinate synthase [EC:6.3.4.4]	None	None	Plays an important role in the de novo pathway of purine nucleotide biosynthesis. Catalyzes the first committed step in the biosynthesis of AMP from IMP	Adenylosuccinate synthase
Acidithiobacillus_thiooxidaons_RS19-104.protein_911.faa	911	None	K12573 ribonuclease R [EC:3.1.13.1]	None	None	3'-5' exoribonuclease that releases 5'-nucleoside monophosphates and is involved in maturation of structured RNAs	Exoribonuclease R
Acidithiobacillus_thiooxidaons_RS19-104.protein_912.faa	912	None	None	None	None	Organic Anion Transporter Polypeptide (OATP) family	Predicted arabinose efflux permease, MFS family
Acidithiobacillus_thiooxidaons_RS19-104.protein_913.faa	913	None	K09857 uncharacterized protein	None	None	ABC-type transport auxiliary lipoprotein component	Uncharacterized lipoprotein YmbA
Acidithiobacillus_thiooxidaons_RS19-104.protein_914.faa	914	None	K06192 paraquat-inducible protein B	None	None	paraquat-inducible protein b	ABC-type transporter Mla maintaining outer membrane lipid asymmetry, periplasmic component MlaD|Paraquat-inducible protein B
Acidithiobacillus_thiooxidaons_RS19-104.protein_915.faa	915	None	K03808 paraquat-inducible protein A	None	None	paraquat-inducible protein A	Uncharacterized paraquat-inducible protein A
Acidithiobacillus_thiooxidaons_RS19-104.protein_916.faa	916	None	K21023 diguanylate cyclase [EC:2.7.7.65]	None	None	Putative diguanylate phosphodiesterase	GAF domain|Transcriptional regulator containing PAS, AAA-type ATPase, and DNA-binding Fis domains|Predicted signal transduction protein containing a membrane domain, an EAL and a GGDEF domain
Acidithiobacillus_thiooxidaons_RS19-104.protein_917.faa	917	None	K21023 diguanylate cyclase [EC:2.7.7.65]	None	None	cyclic-guanylate-specific phosphodiesterase activity	Predicted signal transduction protein containing a membrane domain, an EAL and a GGDEF domain
Acidithiobacillus_thiooxidaons_RS19-104.protein_918.faa	918	None	K04774 serine protease SohB [EC:3.4.21.-]	PF01343	FALSE	Peptidase family S49 N-terminal	Periplasmic serine protease, ClpP class
Acidithiobacillus_thiooxidaons_RS19-104.protein_919.faa	919	None	K03636 sulfur-carrier protein	None	None	ThiS family	Molybdopterin converting factor, small subunit
Acidithiobacillus_thiooxidaons_RS19-104.protein_920.faa	920	None	K03635 molybdopterin synthase catalytic subunit [EC:2.8.1.12]	None	None	MoaE protein	Molybdopterin synthase catalytic subunit
Acidithiobacillus_thiooxidaons_RS19-104.protein_921.faa	921	None	K09767 cyclic-di-GMP-binding protein	None	None	Belongs to the UPF0234 family	Uncharacterized conserved protein YajQ, UPF0234 family
Acidithiobacillus_thiooxidaons_RS19-104.protein_922.faa	922	None	K00605 aminomethyltransferase [EC:2.1.2.10]	None	None	Glycine cleavage system T protein	Glycine cleavage system T protein (aminomethyltransferase)
Acidithiobacillus_thiooxidaons_RS19-104.protein_923.faa	923	None	K02437 glycine cleavage system H protein	None	None	The glycine cleavage system catalyzes the degradation of glycine. The H protein shuttles the methylamine group of glycine from the P protein to the T protein	Glycine cleavage system H protein (lipoate-binding)
Acidithiobacillus_thiooxidaons_RS19-104.protein_924.faa	924	None	K00282 glycine dehydrogenase subunit 1 [EC:1.4.4.2]	None	None	Belongs to the GcvP family	Glycine cleavage system protein P (pyridoxal-binding), N-terminal domain
Acidithiobacillus_thiooxidaons_RS19-104.protein_925.faa	925	None	K00283 glycine dehydrogenase subunit 2 [EC:1.4.4.2]	None	None	Glycine cleavage system P-protein	Glycine cleavage system protein P (pyridoxal-binding), C-terminal domain
Acidithiobacillus_thiooxidaons_RS19-104.protein_926.faa	926	None	K03924 MoxR-like ATPase [EC:3.6.3.-]	None	None	ATPase family associated with various cellular activities (AAA)	MoxR-like ATPase
Acidithiobacillus_thiooxidaons_RS19-104.protein_927.faa	927	None	None	None	None	conserved protein (some members contain a von Willebrand factor type A (vWA) domain)	Uncharacterized conserved protein, DUF58 family, contains vWF domain
Acidithiobacillus_thiooxidaons_RS19-104.protein_928.faa	928	None	K22452 protein-glutamine gamma-glutamyltransferase [EC:2.3.2.13]	None	None	Domain of unknown function (DUF3488)	Transglutaminase-like enzyme, putative cysteine protease
Acidithiobacillus_thiooxidaons_RS19-104.protein_929.faa	929	None	None	None	None	ABC transporter transmembrane region	ABC-type multidrug transport system, ATPase and permease component
Acidithiobacillus_thiooxidaons_RS19-104.protein_930.faa	930	None	K05524 ferredoxin	None	None	Ferredoxins are iron-sulfur proteins that transfer electrons in a wide variety of metabolic reactions	NAD-dependent dihydropyrimidine dehydrogenase, PreA subunit
Acidithiobacillus_thiooxidaons_RS19-104.protein_931.faa	931	None	K03386 peroxiredoxin 2/4 [EC:1.11.1.24]	None	None	C-terminal domain of 1-Cys peroxiredoxin	Alkyl hydroperoxide reductase subunit AhpC (peroxiredoxin)
Acidithiobacillus_thiooxidaons_RS19-104.protein_932.faa	932	None	None	None	None	0	0
Acidithiobacillus_thiooxidaons_RS19-104.protein_933.faa	933	None	K07053 3',5'-nucleoside bisphosphate phosphatase [EC:3.1.3.97]	None	None	DNA polymerase alpha chain like domain	Predicted metal-dependent phosphoesterase TrpH, contains PHP domain
Acidithiobacillus_thiooxidaons_RS19-104.protein_934.faa	934	None	None	None	None	AI-2E family transporter	Predicted PurR-regulated permease PerM
Acidithiobacillus_thiooxidaons_RS19-104.protein_935.faa	935	None	None	None	None	0	0
Acidithiobacillus_thiooxidaons_RS19-104.protein_936.faa	936	None	None	None	None	0	0
Acidithiobacillus_thiooxidaons_RS19-104.protein_937.faa	937	None	K03218 23S rRNA (guanosine2251-2'-O)-methyltransferase [EC:2.1.1.185]	None	None	Belongs to the class IV-like SAM-binding methyltransferase superfamily. RNA methyltransferase TrmH family	tRNA G18 (ribose-2'-O)-methylase SpoU
Acidithiobacillus_thiooxidaons_RS19-104.protein_938.faa	938	None	K03424 TatD DNase family protein [EC:3.1.21.-]	None	None	TatD related DNase	Tat protein secretion system quality control protein TatD (DNase activity)
Acidithiobacillus_thiooxidaons_RS19-104.protein_939.faa	939	None	K06167 phosphoribosyl 1,2-cyclic phosphate phosphodiesterase [EC:3.1.4.55]	None	None	Beta-lactamase superfamily domain	Phosphoribosyl 1,2-cyclic phosphodiesterase
Acidithiobacillus_thiooxidaons_RS19-104.protein_940.faa	940	None	None	None	None	FIST N domain	Small ligand-binding sensory domain FIST
Acidithiobacillus_thiooxidaons_RS19-104.protein_941.faa	941	None	K16013 ATP-binding cassette, subfamily C, bacterial CydD	None	None	ABC transporter, CydDC cysteine exporter (CydDC-E) family, permease ATP-binding protein CydD	ABC-type transport system involved in cytochrome bd biosynthesis, ATPase and permease components
Acidithiobacillus_thiooxidaons_RS19-104.protein_942.faa	942	None	K16012 ATP-binding cassette, subfamily C, bacterial CydC	None	None	ABC transporter, CydDC cysteine exporter (CydDC-E) family, permease ATP-binding protein CydC	ABC-type transport system involved in cytochrome bd biosynthesis, fused ATPase and permease components
Acidithiobacillus_thiooxidaons_RS19-104.protein_943.faa	943	None	None	None	None	0	0
Acidithiobacillus_thiooxidaons_RS19-104.protein_944.faa	944	None	K06980 tRNA-modifying protein YgfZ	None	None	Belongs to the GcvT family	Folate-binding Fe-S cluster repair protein YgfZ, possible role in tRNA modification
Acidithiobacillus_thiooxidaons_RS19-104.protein_945.faa	945	None	None	None	None	0	0
Acidithiobacillus_thiooxidaons_RS19-104.protein_946.faa	946	None	K00278 L-aspartate oxidase [EC:1.4.3.16]	None	None	Catalyzes the oxidation of L-aspartate to iminoaspartate	Aspartate oxidase
Acidithiobacillus_thiooxidaons_RS19-104.protein_947.faa	947	None	K03088 RNA polymerase sigma-70 factor, ECF subfamily	None	None	Belongs to the sigma-70 factor family. ECF subfamily	DNA-directed RNA polymerase specialized sigma subunit, sigma24 family
Acidithiobacillus_thiooxidaons_RS19-104.protein_948.faa	948	None	K03597 sigma-E factor negative regulatory protein RseA	None	None	0	0
Acidithiobacillus_thiooxidaons_RS19-104.protein_949.faa	949	None	K04771 serine protease Do [EC:3.4.21.107]	PF13365	FALSE	Belongs to the peptidase S1C family	Periplasmic serine protease, S1-C subfamily, contain C-terminal PDZ domain|Periplasmic serine protease, S1-C subfamily, contain C-terminal PDZ domain
Acidithiobacillus_thiooxidaons_RS19-104.protein_950.faa	950	None	K03596 GTP-binding protein LepA	None	None	Required for accurate and efficient protein synthesis under certain stress conditions. May act as a fidelity factor of the translation reaction, by catalyzing a one-codon backward translocation of tRNAs on improperly translocated ribosomes. Back- translocation proceeds from a post-translocation (POST) complex to a pre-translocation (PRE) complex, thus giving elongation factor G a second chance to…	Translation elongation factor EF-4, membrane-bound GTPase
Acidithiobacillus_thiooxidaons_RS19-104.protein_951.faa	951	None	K03100 signal peptidase I [EC:3.4.21.89]	PF00717	FALSE	Belongs to the peptidase S26 family	Signal peptidase I
Acidithiobacillus_thiooxidaons_RS19-104.protein_952.faa	952	None	None	None	None	Domain of unknown function (DUF4845)	0
Acidithiobacillus_thiooxidaons_RS19-104.protein_953.faa	953	None	K03685 ribonuclease III [EC:3.1.26.3]	None	None	Digests double-stranded RNA. Involved in the processing of primary rRNA transcript to yield the immediate precursors to the large and small rRNAs (23S and 16S). Processes some mRNAs, and tRNAs when they are encoded in the rRNA operon. Processes pre- crRNA and tracrRNA of type II CRISPR loci if present in the organism	dsRNA-specific ribonuclease
Acidithiobacillus_thiooxidaons_RS19-104.protein_954.faa	954	None	K03595 GTPase	None	None	An essential GTPase that binds both GDP and GTP, with rapid nucleotide exchange. Plays a role in 16S rRNA processing and 30S ribosomal subunit biogenesis and possibly also in cell cycle regulation and energy metabolism	GTPase Era, involved in 16S rRNA processing
Acidithiobacillus_thiooxidaons_RS19-104.protein_955.faa	955	None	K03584 DNA repair protein RecO (recombination protein O)	None	None	Involved in DNA repair and RecF pathway recombination	Recombinational DNA repair protein (RecF pathway)
Acidithiobacillus_thiooxidaons_RS19-104.protein_956.faa	956	None	K03474 pyridoxine 5-phosphate synthase [EC:2.6.99.2]	None	None	Catalyzes the complicated ring closure reaction between the two acyclic compounds 1-deoxy-D-xylulose-5-phosphate (DXP) and 3-amino-2-oxopropyl phosphate (1-amino-acetone-3-phosphate or AAP) to form pyridoxine 5'-phosphate (PNP) and inorganic phosphate	Pyridoxine 5'-phosphate synthase PdxJ
Acidithiobacillus_thiooxidaons_RS19-104.protein_957.faa	957	None	K00997 holo-[acyl-carrier protein] synthase [EC:2.7.8.7]	None	None	Transfers the 4'-phosphopantetheine moiety from coenzyme A to a Ser of acyl-carrier-protein	Phosphopantetheinyl transferase (holo-ACP synthase)
Acidithiobacillus_thiooxidaons_RS19-104.protein_958.faa	958	None	K00012 UDPglucose 6-dehydrogenase [EC:1.1.1.22]	None	None	Belongs to the UDP-glucose GDP-mannose dehydrogenase family	UDP-glucose 6-dehydrogenase
Acidithiobacillus_thiooxidaons_RS19-104.protein_959.faa	959	None	None	None	None	Phosphomethylpyrimidine kinase	ADP-heptose synthase, bifunctional sugar kinase/adenylyltransferase
Acidithiobacillus_thiooxidaons_RS19-104.protein_960.faa	960	None	K14058 tRNA 2-thiocytidine biosynthesis protein TtcA	None	None	Belongs to the TtcA family	tRNA(Ile)-lysidine synthase TilS/MesJ
Acidithiobacillus_thiooxidaons_RS19-104.protein_961.faa	961	None	K04083 molecular chaperone Hsp33	None	None	Hsp33 protein	Redox-regulated molecular chaperone, HSP33 family
Acidithiobacillus_thiooxidaons_RS19-104.protein_962.faa	962	None	None	None	None	PFAM Filamentation induced by cAMP death on	Fic family protein
Acidithiobacillus_thiooxidaons_RS19-104.protein_963.faa	963	None	K15773 HTH-type transcriptional regulator / antitoxin HipB	None	None	Helix-turn-helix domain	Predicted transcriptional regulator with C-terminal CBS domains
Acidithiobacillus_thiooxidaons_RS19-104.protein_964.faa	964	None	K07154 serine/threonine-protein kinase HipA [EC:2.7.11.1]	None	None	TIGRFAM HipA, N-terminal	Serine/threonine protein kinase HipA, toxin component of the HipAB toxin-antitoxin module
Acidithiobacillus_thiooxidaons_RS19-104.protein_965.faa	965	None	K07040 uncharacterized protein	None	None	Uncharacterized ACR, COG1399	Uncharacterized metal-binding protein YceD, DUF177 family
Acidithiobacillus_thiooxidaons_RS19-104.protein_966.faa	966	None	K02911 large subunit ribosomal protein L32	None	None	Belongs to the bacterial ribosomal protein bL32 family	Ribosomal protein L32
Acidithiobacillus_thiooxidaons_RS19-104.protein_967.faa	967	None	K03621 phosphate acyltransferase [EC:2.3.1.274]	None	None	Catalyzes the reversible formation of acyl-phosphate (acyl-PO(4)) from acyl- acyl-carrier-protein (acyl-ACP). This enzyme utilizes acyl-ACP as fatty acyl donor, but not acyl-CoA	Fatty acid/phospholipid biosynthesis enzyme
Acidithiobacillus_thiooxidaons_RS19-104.protein_968.faa	968	None	K00648 3-oxoacyl-[acyl-carrier-protein] synthase III [EC:2.3.1.180]	None	None	Catalyzes the condensation reaction of fatty acid synthesis by the addition to an acyl acceptor of two carbons from malonyl-ACP. Catalyzes the first condensation reaction which initiates fatty acid synthesis and may therefore play a role in governing the total rate of fatty acid production. Possesses both acetoacetyl-ACP synthase and acetyl transacylase activities. Its substrate specificity deter…	3-oxoacyl-[acyl-carrier-protein] synthase III
Acidithiobacillus_thiooxidaons_RS19-104.protein_969.faa	969	None	K00645 [acyl-carrier-protein] S-malonyltransferase [EC:2.3.1.39]	None	None	malonyl CoA-acyl carrier protein transacylase	Malonyl CoA-acyl carrier protein transacylase
Acidithiobacillus_thiooxidaons_RS19-104.protein_970.faa	970	None	K00059 3-oxoacyl-[acyl-carrier protein] reductase [EC:1.1.1.100]	None	None	KR domain	NAD(P)-dependent dehydrogenase, short-chain alcohol dehydrogenase family
Acidithiobacillus_thiooxidaons_RS19-104.protein_971.faa	971	None	K02078 acyl carrier protein	None	None	Carrier of the growing fatty acid chain in fatty acid biosynthesis	Acyl carrier protein
Acidithiobacillus_thiooxidaons_RS19-104.protein_972.faa	972	None	K09458 3-oxoacyl-[acyl-carrier-protein] synthase II [EC:2.3.1.179]	None	None	Catalyzes the condensation reaction of fatty acid synthesis by the addition to an acyl acceptor of two carbons from malonyl-ACP	3-oxoacyl-(acyl-carrier-protein) synthase
Acidithiobacillus_thiooxidaons_RS19-104.protein_973.faa	973	None	K02619 4-amino-4-deoxychorismate lyase [EC:4.1.3.38]	None	None	Amino-transferase class IV	Branched-chain amino acid aminotransferase/4-amino-4-deoxychorismate lyase
Acidithiobacillus_thiooxidaons_RS19-104.protein_974.faa	974	None	K07082 UPF0755 protein	None	None	Functions as a peptidoglycan terminase that cleaves nascent peptidoglycan strands endolytically to terminate their elongation	Cell division protein YceG, involved in septum cleavage
Acidithiobacillus_thiooxidaons_RS19-104.protein_975.faa	975	None	K00943 dTMP kinase [EC:2.7.4.9]	None	None	Phosphorylation of dTMP to form dTDP in both de novo and salvage pathways of dTTP synthesis	Thymidylate kinase
Acidithiobacillus_thiooxidaons_RS19-104.protein_976.faa	976	None	None	None	None	DNA polymerase III, delta subunit, C terminal	DNA polymerase III, delta prime subunit
Acidithiobacillus_thiooxidaons_RS19-104.protein_977.faa	977	None	K02676 type IV pilus assembly protein PilZ	None	None	Type IV pilus assembly	Tfp pilus assembly protein PilZ
Acidithiobacillus_thiooxidaons_RS19-104.protein_978.faa	978	None	None	None	None	PFAM Transposase, IS4-like	IS4 transposase
Acidithiobacillus_thiooxidaons_RS19-104.protein_979.faa	979	None	K06131 cardiolipin synthase A/B [EC:2.7.8.-]	None	None	Phospholipase D Transphosphatidylase	Phosphatidylserine/phosphatidylglycerophosphate/cardiolipin synthase or related enzyme
Acidithiobacillus_thiooxidaons_RS19-104.protein_980.faa	980	None	K13993 HSP20 family protein	None	None	Hsp20/alpha crystallin family	Molecular chaperone IbpA, HSP20 family
Acidithiobacillus_thiooxidaons_RS19-104.protein_981.faa	981	None	K07126 uncharacterized protein	None	None	#N/A	0
Acidithiobacillus_thiooxidaons_RS19-104.protein_982.faa	982	None	None	None	None	0	0
Acidithiobacillus_thiooxidaons_RS19-104.protein_983.faa	983	None	None	None	None	2OG-Fe(II) oxygenase superfamily	Proline 4-hydroxylase (includes Rps23 Pro-64 3,4-dihydroxylase Tpa1), contains SM-20 domain
Acidithiobacillus_thiooxidaons_RS19-104.protein_984.faa	984	None	K07488 transposase	None	None	Transposase zinc-ribbon domain	Transposase
Acidithiobacillus_thiooxidaons_RS19-104.protein_985.faa	985	None	None	None	None	#N/A	0
Acidithiobacillus_thiooxidaons_RS19-104.protein_986.faa	986	None	None	None	None	#N/A	0
Acidithiobacillus_thiooxidaons_RS19-104.protein_987.faa	987	None	K07285 outer membrane lipoprotein	None	None	Outer membrane lipoprotein Slp	Starvation-inducible outer membrane lipoprotein
Acidithiobacillus_thiooxidaons_RS19-104.protein_988.faa	988	None	None	None	None	Trypsin	Periplasmic serine protease, S1-C subfamily, contain C-terminal PDZ domain|Periplasmic serine protease, S1-C subfamily, contain C-terminal PDZ domain
Acidithiobacillus_thiooxidaons_RS19-104.protein_989.faa	989	None	None	None	None	ABC transporter	ABC-type oligopeptide transport system, ATPase component
Acidithiobacillus_thiooxidaons_RS19-104.protein_990.faa	990	None	K03568 TldD protein	PF01523	FALSE	Modulator of DNA gyrase	Predicted Zn-dependent protease or its inactivated homolog
Acidithiobacillus_thiooxidaons_RS19-104.protein_991.faa	991	None	None	None	None	Zn-dependent	Predicted Zn-dependent protease or its inactivated homolog
Acidithiobacillus_thiooxidaons_RS19-104.protein_992.faa	992	None	K02035 peptide/nickel transport system substrate-binding protein	None	None	Bacterial extracellular solute-binding proteins, family 5 Middle	ABC-type transport system, periplasmic component
Acidithiobacillus_thiooxidaons_RS19-104.protein_993.faa	993	None	None	None	None	Acetyltransferase (GNAT) domain	Predicted N-acyltransferase, GNAT family
Acidithiobacillus_thiooxidaons_RS19-104.protein_994.faa	994	None	K18893 ATP-binding cassette, subfamily B, multidrug efflux pump	None	None	ABC transporter transmembrane region	ABC-type multidrug transport system, ATPase and permease component
Acidithiobacillus_thiooxidaons_RS19-104.protein_995.faa	995	None	None	None	None	phosphinothricin N-acetyltransferase activity	L-amino acid N-acyltransferase YncA
Acidithiobacillus_thiooxidaons_RS19-104.protein_996.faa	996	None	None	None	None	EamA-like transporter family	Permease of the drug/metabolite transporter (DMT) superfamily
Acidithiobacillus_thiooxidaons_RS19-104.protein_997.faa	997	None	None	None	None	Phage integrase family	Site-specific recombinase XerD
Acidithiobacillus_thiooxidaons_RS19-104.protein_998.faa	998	None	None	None	None	Integrase	Integrase
Acidithiobacillus_thiooxidaons_RS19-104.protein_999.faa	999	None	None	None	None	Phage integrase, N-terminal SAM-like domain	Site-specific recombinase XerD
Acidithiobacillus_thiooxidaons_RS19-104.protein_1000.faa	1000	None	None	None	None	#N/A	0
Acidithiobacillus_thiooxidaons_RS19-104.protein_1001.faa	1001	None	None	None	None	0	0
Acidithiobacillus_thiooxidaons_RS19-104.protein_1002.faa	1002	None	K12262 superoxide oxidase [EC:1.10.3.17]	None	None	cytochrome b561	Cytochrome b561
Acidithiobacillus_thiooxidaons_RS19-104.protein_1003.faa	1003	None	K03975 membrane-associated protein	None	None	SNARE associated Golgi protein	Uncharacterized membrane protein DedA, SNARE-associated domain
Acidithiobacillus_thiooxidaons_RS19-104.protein_1004.faa	1004	None	None	None	None	#N/A	0
Acidithiobacillus_thiooxidaons_RS19-104.protein_1005.faa	1005	None	None	None	None	Calcineurin-like phosphoesterase	Diadenosine tetraphosphatase ApaH/serine/threonine protein phosphatase, PP2A family
Acidithiobacillus_thiooxidaons_RS19-104.protein_1006.faa	1006	None	None	None	None	Integrase core domain	Transposase
Acidithiobacillus_thiooxidaons_RS19-104.protein_1007.faa	1007	None	None	None	None	Bacterial dnaA protein	DNA replication protein DnaC
Acidithiobacillus_thiooxidaons_RS19-104.protein_1008.faa	1008	None	None	None	None	Calcineurin-like phosphoesterase	Diadenosine tetraphosphatase ApaH/serine/threonine protein phosphatase, PP2A family
Acidithiobacillus_thiooxidaons_RS19-104.protein_1009.faa	1009	None	K00389 putative membrane protein	None	None	Domain of unknown function (DUF202)	0
Acidithiobacillus_thiooxidaons_RS19-104.protein_1010.faa	1010	None	None	None	None	membrane	0
Acidithiobacillus_thiooxidaons_RS19-104.protein_1011.faa	1011	None	K00389 putative membrane protein	None	None	Domain of unknown function (DUF202)	0
Acidithiobacillus_thiooxidaons_RS19-104.protein_1012.faa	1012	None	None	None	None	#N/A	0
Acidithiobacillus_thiooxidaons_RS19-104.protein_1013.faa	1013	None	None	None	None	#N/A	0
Acidithiobacillus_thiooxidaons_RS19-104.protein_1014.faa	1014	None	None	None	None	PFAM Integrase	0
Acidithiobacillus_thiooxidaons_RS19-104.protein_1015.faa	1015	None	K07323 phospholipid transport system substrate-binding protein	None	None	membrane protein HpnM	ABC-type transporter Mla maintaining outer membrane lipid asymmetry, periplasmic MlaC component
Acidithiobacillus_thiooxidaons_RS19-104.protein_1016.faa	1016	None	None	None	None	#N/A	0
Acidithiobacillus_thiooxidaons_RS19-104.protein_1017.faa	1017	None	None	None	None	#N/A	0
Acidithiobacillus_thiooxidaons_RS19-104.protein_1018.faa	1018	None	None	None	None	#N/A	0
Acidithiobacillus_thiooxidaons_RS19-104.protein_1019.faa	1019	None	None	None	None	#N/A	0
Acidithiobacillus_thiooxidaons_RS19-104.protein_1020.faa	1020	None	None	None	None	#N/A	0
Acidithiobacillus_thiooxidaons_RS19-104.protein_1021.faa	1021	None	None	None	None	Represses a number of genes involved in the response to DNA damage (SOS response), including recA and lexA. In the presence of single-stranded DNA, RecA interacts with LexA causing an autocatalytic cleavage which disrupts the DNA-binding part of LexA, leading to derepression of the SOS regulon and eventually DNA repair	SOS-response transcriptional repressor LexA (RecA-mediated autopeptidase)
Acidithiobacillus_thiooxidaons_RS19-104.protein_1022.faa	1022	None	None	None	None	#N/A	0
Acidithiobacillus_thiooxidaons_RS19-104.protein_1023.faa	1023	None	None	None	None	Transcriptional regulator	Predicted transcriptional regulator
Acidithiobacillus_thiooxidaons_RS19-104.protein_1024.faa	1024	None	None	None	None	Antirepressor	Prophage antirepressor
Acidithiobacillus_thiooxidaons_RS19-104.protein_1025.faa	1025	None	None	None	None	AAA domain	0
Acidithiobacillus_thiooxidaons_RS19-104.protein_1026.faa	1026	None	None	None	None	Protein of unknown function (DUF669)	0
Acidithiobacillus_thiooxidaons_RS19-104.protein_1027.faa	1027	None	None	None	None	#N/A	0
Acidithiobacillus_thiooxidaons_RS19-104.protein_1028.faa	1028	None	None	None	None	#N/A	0
Acidithiobacillus_thiooxidaons_RS19-104.protein_1029.faa	1029	None	None	None	None	Thioredoxin-like domain	Protein-disulfide isomerase
Acidithiobacillus_thiooxidaons_RS19-104.protein_1030.faa	1030	None	None	None	None	0	0
Acidithiobacillus_thiooxidaons_RS19-104.protein_1031.faa	1031	None	K12214 intracellular multiplication protein IcmL	None	None	Type-IV b secretion system, inner-membrane complex component	0
Acidithiobacillus_thiooxidaons_RS19-104.protein_1032.faa	1032	None	K12213 intracellular multiplication protein IcmK	None	None	Putative outer membrane core complex of type IVb secretion	0
Acidithiobacillus_thiooxidaons_RS19-104.protein_1033.faa	1033	None	K12209 intracellular multiplication protein IcmE	None	None	Bacterial conjugation TrbI-like protein	Uncharacterized protein YjbI, contains pentapeptide repeats|Uncharacterized protein YjbI, contains pentapeptide repeats|Type IV secretory pathway, VirB10 components
Acidithiobacillus_thiooxidaons_RS19-104.protein_1034.faa	1034	None	None	None	None	#N/A	0
Acidithiobacillus_thiooxidaons_RS19-104.protein_1035.faa	1035	None	K06223 DNA adenine methylase [EC:2.1.1.72]	None	None	D12 class N6 adenine-specific DNA methyltransferase	Site-specific DNA-adenine methylase
Acidithiobacillus_thiooxidaons_RS19-104.protein_1036.faa	1036	None	None	None	None	#N/A	0
Acidithiobacillus_thiooxidaons_RS19-104.protein_1037.faa	1037	None	K12207 intracellular multiplication protein IcmC	None	None	0	0
Acidithiobacillus_thiooxidaons_RS19-104.protein_1038.faa	1038	None	None	None	None	Acetyltransferase	Ribosomal protein S18 acetylase RimI and related acetyltransferases
Acidithiobacillus_thiooxidaons_RS19-104.protein_1039.faa	1039	None	K04782 isochorismate pyruvate lyase [EC:4.2.99.21]	None	None	chorismate mutase	Chorismate mutase
Acidithiobacillus_thiooxidaons_RS19-104.protein_1040.faa	1040	None	K07486 transposase	None	None	COG3547 Transposase and inactivated derivatives	Transposase
Acidithiobacillus_thiooxidaons_RS19-104.protein_1041.faa	1041	None	K18100 rhamnosyltransferase subunit A [EC:2.4.1.-]	None	None	Alpha beta hydrolase	Lysophospholipase, alpha-beta hydrolase superfamily
Acidithiobacillus_thiooxidaons_RS19-104.protein_1042.faa	1042	None	None	None	None	SCP-2 sterol transfer family	Putative sterol carrier protein
Acidithiobacillus_thiooxidaons_RS19-104.protein_1043.faa	1043	None	K21023 diguanylate cyclase [EC:2.7.7.65]	None	None	Putative diguanylate phosphodiesterase	GAF domain|Transcriptional regulator containing PAS, AAA-type ATPase, and DNA-binding Fis domains|Predicted signal transduction protein containing a membrane domain, an EAL and a GGDEF domain
Acidithiobacillus_thiooxidaons_RS19-104.protein_1044.faa	1044	None	None	None	None	#N/A	0
Acidithiobacillus_thiooxidaons_RS19-104.protein_1045.faa	1045	None	K12206 intracellular multiplication protein IcmB [EC:7.2.4.8]	None	None	AAA-like domain	Archaeal DNA helicase HerA or a related bacterial ATPase, contains HAS-barrel and ATPase domains|Type IV secretory pathway, VirB4 component
Acidithiobacillus_thiooxidaons_RS19-104.protein_1046.faa	1046	None	None	None	None	#N/A	0
Acidithiobacillus_thiooxidaons_RS19-104.protein_1047.faa	1047	None	None	None	None	#N/A	0
Acidithiobacillus_thiooxidaons_RS19-104.protein_1048.faa	1048	None	None	None	None	#N/A	0
Acidithiobacillus_thiooxidaons_RS19-104.protein_1049.faa	1049	None	None	None	None	PFAM Lytic transglycosylase catalytic	Soluble lytic murein transglycosylase and related regulatory proteins (some contain LysM/invasin domains)
Acidithiobacillus_thiooxidaons_RS19-104.protein_1050.faa	1050	None	None	None	None	#N/A	0
Acidithiobacillus_thiooxidaons_RS19-104.protein_1051.faa	1051	None	None	None	None	#N/A	0
Acidithiobacillus_thiooxidaons_RS19-104.protein_1052.faa	1052	None	K12217 intracellular multiplication protein IcmO [EC:7.2.4.8]	None	None	Type IV secretory pathway VirD4	Type IV secretory pathway, VirD4 component, TraG/TraD family ATPase
Acidithiobacillus_thiooxidaons_RS19-104.protein_1053.faa	1053	None	None	None	None	#N/A	0
Acidithiobacillus_thiooxidaons_RS19-104.protein_1054.faa	1054	None	None	None	None	#N/A	0
Acidithiobacillus_thiooxidaons_RS19-104.protein_1055.faa	1055	None	None	None	None	#N/A	0
Acidithiobacillus_thiooxidaons_RS19-104.protein_1056.faa	1056	None	None	None	None	#N/A	0
Acidithiobacillus_thiooxidaons_RS19-104.protein_1057.faa	1057	None	None	None	None	#N/A	0
Acidithiobacillus_thiooxidaons_RS19-104.protein_1058.faa	1058	None	None	None	None	Domain of unknown function (DUF1738)	Antirestriction protein ArdC|Uncharacterized domain associated with phage/plasmid primase
Acidithiobacillus_thiooxidaons_RS19-104.protein_1059.faa	1059	None	None	None	None	#N/A	0
Acidithiobacillus_thiooxidaons_RS19-104.protein_1060.faa	1060	None	None	None	None	0	0
Acidithiobacillus_thiooxidaons_RS19-104.protein_1061.faa	1061	None	None	None	None	0	0
Acidithiobacillus_thiooxidaons_RS19-104.protein_1062.faa	1062	None	None	None	None	#N/A	0
Acidithiobacillus_thiooxidaons_RS19-104.protein_1063.faa	1063	None	None	None	None	spore germination	Permease of the drug/metabolite transporter (DMT) superfamily
Acidithiobacillus_thiooxidaons_RS19-104.protein_1064.faa	1064	None	None	None	None	#N/A	0
Acidithiobacillus_thiooxidaons_RS19-104.protein_1065.faa	1065	None	None	None	None	Protein of unknown function (DUF2283)	0
Acidithiobacillus_thiooxidaons_RS19-104.protein_1066.faa	1066	None	None	None	None	BRO family, N-terminal domain	Prophage antirepressor
Acidithiobacillus_thiooxidaons_RS19-104.protein_1067.faa	1067	None	K04062 osmotically inducible lipoprotein OsmB	None	None	Glycine-zipper domain	0
Acidithiobacillus_thiooxidaons_RS19-104.protein_1068.faa	1068	None	None	None	None	#N/A	0
Acidithiobacillus_thiooxidaons_RS19-104.protein_1069.faa	1069	None	None	None	None	#N/A	0
Acidithiobacillus_thiooxidaons_RS19-104.protein_1070.faa	1070	None	None	None	None	#N/A	0
Acidithiobacillus_thiooxidaons_RS19-104.protein_1071.faa	1071	None	None	None	None	#N/A	0
Acidithiobacillus_thiooxidaons_RS19-104.protein_1072.faa	1072	None	None	None	None	Zinc-binding domain of primase-helicase	Uncharacterized domain associated with phage/plasmid primase
Acidithiobacillus_thiooxidaons_RS19-104.protein_1073.faa	1073	None	K12205 defect in organelle trafficking protein DotD	None	None	#N/A	0
Acidithiobacillus_thiooxidaons_RS19-104.protein_1074.faa	1074	None	None	None	None	#N/A	0
Acidithiobacillus_thiooxidaons_RS19-104.protein_1075.faa	1075	None	None	None	None	#N/A	0
Acidithiobacillus_thiooxidaons_RS19-104.protein_1076.faa	1076	None	K18640 plasmid segregation protein ParM	None	None	cell division	0
Acidithiobacillus_thiooxidaons_RS19-104.protein_1077.faa	1077	None	None	None	None	#N/A	0
Acidithiobacillus_thiooxidaons_RS19-104.protein_1078.faa	1078	None	None	None	None	#N/A	0
Acidithiobacillus_thiooxidaons_RS19-104.protein_1079.faa	1079	None	None	None	None	Type II/IV secretion system protein	Tfp pilus assembly protein PilT, pilus retraction ATPase
Acidithiobacillus_thiooxidaons_RS19-104.protein_1080.faa	1080	None	K12204 defect in organelle trafficking protein DotC	None	None	Type IV secretory system, conjugal DNA-protein transfer	0
Acidithiobacillus_thiooxidaons_RS19-104.protein_1081.faa	1081	None	None	None	None	0	0
Acidithiobacillus_thiooxidaons_RS19-104.protein_1082.faa	1082	None	None	None	None	#N/A	0
Acidithiobacillus_thiooxidaons_RS19-104.protein_1083.faa	1083	None	None	None	None	Antidote-toxin recognition MazE, bacterial antitoxin	Bifunctional DNA-binding transcriptional regulator of stationary/sporulation/toxin gene expression and antitoxin component of the YhaV-PrlF toxin-antitoxin module
Acidithiobacillus_thiooxidaons_RS19-104.protein_1084.faa	1084	None	None	None	None	Toxic component of a toxin-antitoxin (TA) module. An RNase	Predicted nucleic acid-binding protein, contains PIN domain
Acidithiobacillus_thiooxidaons_RS19-104.protein_1085.faa	1085	None	None	None	None	protein conserved in bacteria	Uncharacterized conserved protein YiiM, contains MOSC domain
Acidithiobacillus_thiooxidaons_RS19-104.protein_1086.faa	1086	None	K07726 putative transcriptional regulator	None	None	Helix-turn-helix XRE-family like proteins	DNA-binding transcriptional regulator YiaG, XRE-type HTH domain
Acidithiobacillus_thiooxidaons_RS19-104.protein_1087.faa	1087	None	None	None	None	Superinfection immunity protein	0
Acidithiobacillus_thiooxidaons_RS19-104.protein_1088.faa	1088	None	None	None	None	Subunit R is required for both nuclease and ATPase activities, but not for modification	Type I site-specific restriction-modification system, R (restriction) subunit and related helicases ...
Acidithiobacillus_thiooxidaons_RS19-104.protein_1089.faa	1089	None	None	None	None	M subunit	Type I restriction-modification system, DNA methylase subunit
Acidithiobacillus_thiooxidaons_RS19-104.protein_1090.faa	1090	None	K03469 ribonuclease HI [EC:3.1.26.4]	None	None	Endonuclease that specifically degrades the RNA of RNA- DNA hybrids	Ribonuclease HI
Acidithiobacillus_thiooxidaons_RS19-104.protein_1091.faa	1091	None	None	None	None	#N/A	0
Acidithiobacillus_thiooxidaons_RS19-104.protein_1092.faa	1092	None	K03746 DNA-binding protein H-NS	None	None	H-NS histone family	0
Acidithiobacillus_thiooxidaons_RS19-104.protein_1093.faa	1093	None	None	None	None	0	0
Acidithiobacillus_thiooxidaons_RS19-104.protein_1094.faa	1094	None	None	None	None	0	0
Acidithiobacillus_thiooxidaons_RS19-104.protein_1095.faa	1095	None	K21929 uracil-DNA glycosylase [EC:3.2.2.27]	None	None	Uracil DNA glycosylase superfamily	Uracil-DNA glycosylase
Acidithiobacillus_thiooxidaons_RS19-104.protein_1096.faa	1096	None	None	None	None	cytidine deaminase activity	0
Acidithiobacillus_thiooxidaons_RS19-104.protein_1097.faa	1097	None	None	None	None	0	0
Acidithiobacillus_thiooxidaons_RS19-104.protein_1098.faa	1098	None	None	None	None	Domain of unknown function (DUF4168)	0
Acidithiobacillus_thiooxidaons_RS19-104.protein_1099.faa	1099	None	None	None	None	#N/A	0
Acidithiobacillus_thiooxidaons_RS19-104.protein_1100.faa	1100	None	None	None	None	#N/A	0
Acidithiobacillus_thiooxidaons_RS19-104.protein_1101.faa	1101	None	None	None	None	L,D-transpeptidase catalytic domain	Lipoprotein-anchoring transpeptidase ErfK/SrfK
Acidithiobacillus_thiooxidaons_RS19-104.protein_1102.faa	1102	None	K05788 integration host factor subunit beta	None	None	regulation of translation	Bacterial nucleoid DNA-binding protein
Acidithiobacillus_thiooxidaons_RS19-104.protein_1103.faa	1103	None	None	None	None	Histone-like DNA-binding protein which is capable of wrapping DNA to stabilize it, and thus to prevent its denaturation under extreme environmental conditions	Bacterial nucleoid DNA-binding protein
Acidithiobacillus_thiooxidaons_RS19-104.protein_1104.faa	1104	None	None	None	None	0	0
Acidithiobacillus_thiooxidaons_RS19-104.protein_1105.faa	1105	None	None	None	None	PFAM Transposase IS3 IS911	Transposase and inactivated derivatives
Acidithiobacillus_thiooxidaons_RS19-104.protein_1106.faa	1106	None	K07497 putative transposase	None	None	HTH-like domain	Transposase InsO and inactivated derivatives
Acidithiobacillus_thiooxidaons_RS19-104.protein_1107.faa	1107	None	None	None	None	#N/A	0
Acidithiobacillus_thiooxidaons_RS19-104.protein_1108.faa	1108	None	K21023 diguanylate cyclase [EC:2.7.7.65]	None	None	Diguanylate cyclase	Transcriptional regulator containing PAS, AAA-type ATPase, and DNA-binding Fis domains|Predicted signal transduction protein containing a membrane domain, an EAL and a GGDEF domain
Acidithiobacillus_thiooxidaons_RS19-104.protein_1109.faa	1109	None	None	None	None	#N/A	0
Acidithiobacillus_thiooxidaons_RS19-104.protein_1110.faa	1110	None	K03406 methyl-accepting chemotaxis protein	None	None	Methyl-accepting chemotaxis-like domains (chemotaxis sensory transducer).	Methyl-accepting chemotaxis protein
Acidithiobacillus_thiooxidaons_RS19-104.protein_1111.faa	1111	None	None	None	None	PilZ domain	0
Acidithiobacillus_thiooxidaons_RS19-104.protein_1112.faa	1112	None	None	None	None	#N/A	Predicted signal transduction protein containing a membrane domain, an EAL and a GGDEF domain
Acidithiobacillus_thiooxidaons_RS19-104.protein_1113.faa	1113	None	None	None	None	Thioredoxin-like	Thiol-disulfide isomerase or thioredoxin
Acidithiobacillus_thiooxidaons_RS19-104.protein_1114.faa	1114	None	K08365 MerR family transcriptional regulator, mercuric resistance operon regulatory protein	None	None	Transcription regulator MerR, DNA binding	DNA-binding transcriptional regulator, MerR family
Acidithiobacillus_thiooxidaons_RS19-104.protein_1115.faa	1115	None	None	None	None	cell redox homeostasis	Pyruvate/2-oxoglutarate dehydrogenase complex, dihydrolipoamide dehydrogenase (E3) component or related enzyme
Acidithiobacillus_thiooxidaons_RS19-104.protein_1116.faa	1116	None	K00520 mercuric reductase [EC:1.16.1.1]	None	None	Resistance to Hg(2 ) in bacteria appears to be governed by a specialized system which includes mercuric reductase. MerA protein is responsible for volatilizing mercury as Hg(0)	Pyruvate/2-oxoglutarate dehydrogenase complex, dihydrolipoamide dehydrogenase (E3) component or related enzyme|Copper chaperone CopZ
Acidithiobacillus_thiooxidaons_RS19-104.protein_1117.faa	1117	None	K07493 putative transposase	None	None	Transposase, Mutator family	Transposase (or an inactivated derivative)
Acidithiobacillus_thiooxidaons_RS19-104.protein_1118.faa	1118	None	K08363 mercuric ion transport protein	None	None	MerT mercuric transport protein	Copper chaperone CopZ
Acidithiobacillus_thiooxidaons_RS19-104.protein_1119.faa	1119	None	K03503 DNA polymerase V [EC:3.4.21.-]	None	None	Peptidase S24-like	SOS-response transcriptional repressor LexA (RecA-mediated autopeptidase)
Acidithiobacillus_thiooxidaons_RS19-104.protein_1120.faa	1120	None	None	None	None	Domain of unknown function (DUF4113)	Nucleotidyltransferase/DNA polymerase involved in DNA repair
Acidithiobacillus_thiooxidaons_RS19-104.protein_1121.faa	1121	None	None	None	None	Domain of unknown function (DUF4113)	Nucleotidyltransferase/DNA polymerase involved in DNA repair
Acidithiobacillus_thiooxidaons_RS19-104.protein_1122.faa	1122	None	None	None	None	DDE superfamily endonuclease	Transposase and inactivated derivatives, IS5 family
Acidithiobacillus_thiooxidaons_RS19-104.protein_1123.faa	1123	None	None	PF03797	TRUE	Autotransporter beta-domain	Uncharacterized conserved protein, contains a C-terminal beta-barrel porin domain
Acidithiobacillus_thiooxidaons_RS19-104.protein_1124.faa	1124	None	None	None	None	#N/A	0
Acidithiobacillus_thiooxidaons_RS19-104.protein_1125.faa	1125	None	None	None	None	#N/A	0
Acidithiobacillus_thiooxidaons_RS19-104.protein_1126.faa	1126	None	None	None	None	#N/A	0
Acidithiobacillus_thiooxidaons_RS19-104.protein_1127.faa	1127	None	None	None	None	#N/A	0
Acidithiobacillus_thiooxidaons_RS19-104.protein_1128.faa	1128	None	None	None	None	#N/A	0
Acidithiobacillus_thiooxidaons_RS19-104.protein_1129.faa	1129	None	None	None	None	Protein of unknown function (DUF3568)	0
Acidithiobacillus_thiooxidaons_RS19-104.protein_1130.faa	1130	None	K07323 phospholipid transport system substrate-binding protein	None	None	membrane protein HpnM	ABC-type transporter Mla maintaining outer membrane lipid asymmetry, periplasmic MlaC component
Acidithiobacillus_thiooxidaons_RS19-104.protein_1131.faa	1131	None	None	None	None	#N/A	0
Acidithiobacillus_thiooxidaons_RS19-104.protein_1132.faa	1132	None	K16952 sulfur oxygenase/reductase [EC:1.13.11.55]	None	None	Sulphur oxygenase reductase	0
Acidithiobacillus_thiooxidaons_RS19-104.protein_1133.faa	1133	None	None	None	None	#N/A	0
Acidithiobacillus_thiooxidaons_RS19-104.protein_1134.faa	1134	None	None	None	None	#N/A	0
Acidithiobacillus_thiooxidaons_RS19-104.protein_1135.faa	1135	None	None	None	None	amino acid activation for nonribosomal peptide biosynthetic process	Outer membrane protein assembly factor BamB, contains PQQ-like beta-propeller repeat|Outer membrane protein assembly factor BamB, contains PQQ-like beta-propeller repeat
Acidithiobacillus_thiooxidaons_RS19-104.protein_1136.faa	1136	None	None	None	None	#N/A	0
Acidithiobacillus_thiooxidaons_RS19-104.protein_1137.faa	1137	None	K03669 membrane glycosyltransferase [EC:2.4.1.-]	None	None	Involved in the biosynthesis of osmoregulated periplasmic glucans (OPGs)	Membrane glycosyltransferase
Acidithiobacillus_thiooxidaons_RS19-104.protein_1138.faa	1138	None	None	None	None	polysaccharide export	0
Acidithiobacillus_thiooxidaons_RS19-104.protein_1139.faa	1139	None	None	None	None	#N/A	0
Acidithiobacillus_thiooxidaons_RS19-104.protein_1140.faa	1140	None	K08677 kumamolisin	None	None	Subtilase family	Serine protease, subtilase family
Acidithiobacillus_thiooxidaons_RS19-104.protein_1141.faa	1141	None	None	None	None	#N/A	0
Acidithiobacillus_thiooxidaons_RS19-104.protein_1142.faa	1142	None	None	None	None	cyclic-guanylate-specific phosphodiesterase activity	Predicted signal transduction protein containing a membrane domain, an EAL and a GGDEF domain
Acidithiobacillus_thiooxidaons_RS19-104.protein_1143.faa	1143	GH8	K20542 endoglucanase [EC:3.2.1.4]	None	None	PFAM Glycoside hydrolase, family 8	Endo-1,4-beta-D-glucanase Y
Acidithiobacillus_thiooxidaons_RS19-104.protein_1144.faa	1144	None	None	None	None	Cellulose synthase operon protein C C-terminus (BCSC_C)	Tetratricopeptide (TPR) repeat|Tetratricopeptide (TPR) repeat|Tetratricopeptide (TPR) repeat|Negative regulator of GroEL, contains thioredoxin-like and TPR-like domains|Outer membrane protein assembly factor BamA
Acidithiobacillus_thiooxidaons_RS19-104.protein_1145.faa	1145	None	K20541 cellulose synthase operon protein B	None	None	PFAM Cellulose synthase BcsB, bacterial	0
Acidithiobacillus_thiooxidaons_RS19-104.protein_1146.faa	1146	GT2_Glyco_trans_2_3	K00694 cellulose synthase (UDP-forming) [EC:2.4.1.12]	None	None	type IV pilus assembly PilZ	Glycosyltransferase, catalytic subunit of cellulose synthase and poly-beta-1,6-N-acetylglucosamine synthase
Acidithiobacillus_thiooxidaons_RS19-104.protein_1147.faa	1147	None	K00963 UTP--glucose-1-phosphate uridylyltransferase [EC:2.7.7.9]	None	None	Nucleotidyl transferase	UTP-glucose-1-phosphate uridylyltransferase
Acidithiobacillus_thiooxidaons_RS19-104.protein_1148.faa	1148	None	None	None	None	#N/A	0
Acidithiobacillus_thiooxidaons_RS19-104.protein_1149.faa	1149	None	K13408 membrane fusion protein	None	None	Secretion Protein	Multidrug efflux pump subunit AcrA (membrane-fusion protein)
Acidithiobacillus_thiooxidaons_RS19-104.protein_1150.faa	1150	None	K13409 ATP-binding cassette, subfamily B, bacterial RaxB	PF03412	FALSE	COG2274 ABC-type bacteriocin lantibiotic exporters, contain an N-terminal double-glycine peptidase domain	ABC-type bacteriocin/lantibiotic exporters, contain an N-terminal double-glycine peptidase domain
Acidithiobacillus_thiooxidaons_RS19-104.protein_1151.faa	1151	None	K12340 outer membrane protein	None	None	CyaE is necessary for transport of calmodulin-sensitive adenylate cyclase-hemolysin (cyclolysin)	Outer membrane protein TolC
Acidithiobacillus_thiooxidaons_RS19-104.protein_1152.faa	1152	None	None	None	None	Phage integrase, N-terminal SAM-like domain	Site-specific recombinase XerD
Acidithiobacillus_thiooxidaons_RS19-104.protein_1153.faa	1153	None	None	None	None	Integrase	Integrase
Acidithiobacillus_thiooxidaons_RS19-104.protein_1154.faa	1154	None	None	None	None	COG0582 Integrase	Site-specific recombinase XerD
Acidithiobacillus_thiooxidaons_RS19-104.protein_1155.faa	1155	None	None	None	None	#N/A	0
Acidithiobacillus_thiooxidaons_RS19-104.protein_1156.faa	1156	None	None	None	None	#N/A	0
Acidithiobacillus_thiooxidaons_RS19-104.protein_1157.faa	1157	None	None	None	None	#N/A	0
Acidithiobacillus_thiooxidaons_RS19-104.protein_1158.faa	1158	None	None	None	None	#N/A	0
Acidithiobacillus_thiooxidaons_RS19-104.protein_1159.faa	1159	None	K10954 zona occludens toxin	None	None	Zonular occludens toxin (Zot)	AAA+-type ATPase, SpoVK/Ycf46/Vps4 family
Acidithiobacillus_thiooxidaons_RS19-104.protein_1160.faa	1160	None	None	None	None	#N/A	0
Acidithiobacillus_thiooxidaons_RS19-104.protein_1161.faa	1161	None	None	None	None	#N/A	0
Acidithiobacillus_thiooxidaons_RS19-104.protein_1162.faa	1162	None	None	None	None	Glycosyltransferase like family 2	Glycosyltransferase, catalytic subunit of cellulose synthase and poly-beta-1,6-N-acetylglucosamine synthase|Glycosyltransferase, catalytic subunit of cellulose synthase and poly-beta-1,6-N-acetylglucosamine synthase|Glycosyltransferase, catalytic subunit of cellulose synthase and poly-beta-1,6-N-acetylglucosamine synthase|Glycosyltransferase, GT2 family
Acidithiobacillus_thiooxidaons_RS19-104.protein_1163.faa	1163	None	None	None	None	#N/A	0
Acidithiobacillus_thiooxidaons_RS19-104.protein_1164.faa	1164	None	None	None	None	#N/A	0
Acidithiobacillus_thiooxidaons_RS19-104.protein_1165.faa	1165	None	None	None	None	#N/A	0
Acidithiobacillus_thiooxidaons_RS19-104.protein_1166.faa	1166	None	None	None	None	#N/A	0
Acidithiobacillus_thiooxidaons_RS19-104.protein_1167.faa	1167	None	None	None	None	#N/A	0
Acidithiobacillus_thiooxidaons_RS19-104.protein_1168.faa	1168	None	None	None	None	#N/A	0
Acidithiobacillus_thiooxidaons_RS19-104.protein_1169.faa	1169	None	None	None	None	Phage replication protein CRI	0
Acidithiobacillus_thiooxidaons_RS19-104.protein_1170.faa	1170	None	None	None	None	#N/A	0
Acidithiobacillus_thiooxidaons_RS19-104.protein_1171.faa	1171	None	None	None	None	#N/A	0
Acidithiobacillus_thiooxidaons_RS19-104.protein_1172.faa	1172	None	None	None	None	#N/A	0
Acidithiobacillus_thiooxidaons_RS19-104.protein_1173.faa	1173	None	None	None	None	#N/A	0
Acidithiobacillus_thiooxidaons_RS19-104.protein_1174.faa	1174	None	None	None	None	COG0454 Histone acetyltransferase HPA2 and related acetyltransferases	Ribosomal protein S18 acetylase RimI and related acetyltransferases
Acidithiobacillus_thiooxidaons_RS19-104.protein_1175.faa	1175	None	K18815 aminoglycoside 6'-N-acetyltransferase I [EC:2.3.1.82]	None	None	acetyltransferase	Ribosomal protein S18 acetylase RimI and related acetyltransferases
Acidithiobacillus_thiooxidaons_RS19-104.protein_1176.faa	1176	None	None	None	None	Acetyltransferase (GNAT) domain	Protein N-acetyltransferase, RimJ/RimL family
Acidithiobacillus_thiooxidaons_RS19-104.protein_1177.faa	1177	None	None	None	None	#N/A	0
Acidithiobacillus_thiooxidaons_RS19-104.protein_1178.faa	1178	None	None	None	None	#N/A	0
Acidithiobacillus_thiooxidaons_RS19-104.protein_1179.faa	1179	None	None	None	None	#N/A	0
Acidithiobacillus_thiooxidaons_RS19-104.protein_1180.faa	1180	None	K01874 methionyl-tRNA synthetase [EC:6.1.1.10]	None	None	Is required not only for elongation of protein synthesis but also for the initiation of all mRNA translation through initiator tRNA(fMet) aminoacylation	tRNA-binding EMAP/Myf domain|Methionyl-tRNA synthetase
Acidithiobacillus_thiooxidaons_RS19-104.protein_1181.faa	1181	None	K01874 methionyl-tRNA synthetase [EC:6.1.1.10]	None	None	Is required not only for elongation of protein synthesis but also for the initiation of all mRNA translation through initiator tRNA(fMet) aminoacylation	tRNA-binding EMAP/Myf domain|Methionyl-tRNA synthetase
Acidithiobacillus_thiooxidaons_RS19-104.protein_1182.faa	1182	None	None	None	None	0	0
Acidithiobacillus_thiooxidaons_RS19-104.protein_1183.faa	1183	None	K07063 uncharacterized protein	None	None	PIN domain	Predicted nucleic acid-binding protein, contains PIN domain
Acidithiobacillus_thiooxidaons_RS19-104.protein_1184.faa	1184	None	None	None	None	Replication initiator protein A	Plasmid replication initiator protein
Acidithiobacillus_thiooxidaons_RS19-104.protein_1185.faa	1185	None	None	None	None	BrnA antitoxin of type II toxin-antitoxin system	Uncharacterized conserved protein, DUF4415 family
Acidithiobacillus_thiooxidaons_RS19-104.protein_1186.faa	1186	None	K09803 uncharacterized protein	None	None	Ribonuclease toxin, BrnT, of type II toxin-antitoxin system	Uncharacterized conserved protein, DUF497 family
Acidithiobacillus_thiooxidaons_RS19-104.protein_1187.faa	1187	None	None	None	None	0	0
Acidithiobacillus_thiooxidaons_RS19-104.protein_1188.faa	1188	None	K07357 type 1 fimbriae regulatory protein FimB	None	None	Type 1 fimbriae regulatory protein	Site-specific recombinase XerD
Acidithiobacillus_thiooxidaons_RS19-104.protein_1189.faa	1189	None	None	None	None	COG0454 Histone acetyltransferase HPA2 and related acetyltransferases	Ribosomal protein S18 acetylase RimI and related acetyltransferases
Acidithiobacillus_thiooxidaons_RS19-104.protein_1190.faa	1190	None	K18815 aminoglycoside 6'-N-acetyltransferase I [EC:2.3.1.82]	None	None	acetyltransferase	Ribosomal protein S18 acetylase RimI and related acetyltransferases
Acidithiobacillus_thiooxidaons_RS19-104.protein_1191.faa	1191	None	None	None	None	Acetyltransferase (GNAT) domain	Protein N-acetyltransferase, RimJ/RimL family
Acidithiobacillus_thiooxidaons_RS19-104.protein_1192.faa	1192	None	None	None	None	#N/A	0
Acidithiobacillus_thiooxidaons_RS19-104.protein_1193.faa	1193	None	None	None	None	#N/A	0
Acidithiobacillus_thiooxidaons_RS19-104.protein_1194.faa	1194	None	None	None	None	Binding-protein-dependent transport system inner membrane component	ABC-type dipeptide/oligopeptide/nickel transport system, permease component
Acidithiobacillus_thiooxidaons_RS19-104.protein_1195.faa	1195	None	K02034 peptide/nickel transport system permease protein	None	None	Binding-protein-dependent transport system inner membrane component	ABC-type dipeptide/oligopeptide/nickel transport system, permease component
Acidithiobacillus_thiooxidaons_RS19-104.protein_1196.faa	1196	None	K02031 peptide/nickel transport system ATP-binding protein	None	None	Oligopeptide/dipeptide transporter, C-terminal region	ABC-type dipeptide/oligopeptide/nickel transport system, ATPase component
Acidithiobacillus_thiooxidaons_RS19-104.protein_1197.faa	1197	None	None	None	None	ABC transporter	ABC-type oligopeptide transport system, ATPase component
Acidithiobacillus_thiooxidaons_RS19-104.protein_1198.faa	1198	None	None	None	None	#N/A	0
Acidithiobacillus_thiooxidaons_RS19-104.protein_1199.faa	1199	None	None	None	None	Binding-protein-dependent transport system inner membrane component	ABC-type dipeptide/oligopeptide/nickel transport system, permease component
Acidithiobacillus_thiooxidaons_RS19-104.protein_1200.faa	1200	None	None	None	None	Oligopeptide/dipeptide transporter, C-terminal region	ABC-type dipeptide/oligopeptide/nickel transport system, ATPase component
Acidithiobacillus_thiooxidaons_RS19-104.protein_1201.faa	1201	None	None	None	None	ABC transporter	ABC-type oligopeptide transport system, ATPase component
Acidithiobacillus_thiooxidaons_RS19-104.protein_1202.faa	1202	None	None	None	None	Binding-protein-dependent transport system inner membrane component	ABC-type dipeptide/oligopeptide/nickel transport system, permease component
Acidithiobacillus_thiooxidaons_RS19-104.protein_1203.faa	1203	None	K02031 peptide/nickel transport system ATP-binding protein	None	None	Oligopeptide/dipeptide transporter, C-terminal region	ABC-type dipeptide/oligopeptide/nickel transport system, ATPase component
Acidithiobacillus_thiooxidaons_RS19-104.protein_1204.faa	1204	None	K02032 peptide/nickel transport system ATP-binding protein	None	None	ABC transporter	ABC-type oligopeptide transport system, ATPase component
Acidithiobacillus_thiooxidaons_RS19-104.protein_1205.faa	1205	None	None	None	None	Binding-protein-dependent transport system inner membrane component	ABC-type dipeptide/oligopeptide/nickel transport system, permease component
Acidithiobacillus_thiooxidaons_RS19-104.protein_1206.faa	1206	None	K02031 peptide/nickel transport system ATP-binding protein	None	None	Oligopeptide/dipeptide transporter, C-terminal region	ABC-type dipeptide/oligopeptide/nickel transport system, ATPase component
Acidithiobacillus_thiooxidaons_RS19-104.protein_1207.faa	1207	None	K02032 peptide/nickel transport system ATP-binding protein	None	None	ABC transporter	ABC-type oligopeptide transport system, ATPase component
Acidithiobacillus_thiooxidaons_RS19-104.protein_1208.faa	1208	None	None	None	None	Bacterial extracellular solute-binding proteins, family 5 Middle	ABC-type transport system, periplasmic component
Acidithiobacillus_thiooxidaons_RS19-104.protein_1209.faa	1209	None	None	None	None	TonB-dependent Receptor Plug Domain	Outer membrane receptor for ferrienterochelin and colicins
Acidithiobacillus_thiooxidaons_RS19-104.protein_1210.faa	1210	None	K07010 putative glutamine amidotransferase	PF07722	FALSE	Gamma-glutamyl-gamma-aminobutyrate hydrolase	Gamma-glutamyl-gamma-aminobutyrate hydrolase PuuD (putrescine degradation), contains GATase1-like domain
Acidithiobacillus_thiooxidaons_RS19-104.protein_1211.faa	1211	None	K14155 cysteine-S-conjugate beta-lyase [EC:4.4.1.13]	None	None	Aminotransferase class I and II	Bifunctional PLP-dependent enzyme with beta-cystathionase and maltose regulon repressor activities
Acidithiobacillus_thiooxidaons_RS19-104.protein_1212.faa	1212	None	K08223 MFS transporter, FSR family, fosmidomycin resistance protein	None	None	Major facilitator Superfamily	Predicted arabinose efflux permease, MFS family
Acidithiobacillus_thiooxidaons_RS19-104.protein_1213.faa	1213	None	K01255 leucyl aminopeptidase [EC:3.4.11.1]	PF00883	FALSE	Presumably involved in the processing and regular turnover of intracellular proteins. Catalyzes the removal of unsubstituted N-terminal amino acids from various peptides	Leucyl aminopeptidase
Acidithiobacillus_thiooxidaons_RS19-104.protein_1214.faa	1214	None	None	None	None	Major Facilitator Superfamily	Predicted arabinose efflux permease, MFS family
Acidithiobacillus_thiooxidaons_RS19-104.protein_1215.faa	1215	None	K13051 L-asparaginase / beta-aspartyl-peptidase [EC:3.5.1.1 3.4.19.5]	PF01112	FALSE	Asparaginase	Isoaspartyl peptidase or L-asparaginase, Ntn-hydrolase superfamily
Acidithiobacillus_thiooxidaons_RS19-104.protein_1216.faa	1216	None	K01455 formamidase [EC:3.5.1.49]	None	None	Acetamidase/Formamidase family	Acetamidase/formamidase
Acidithiobacillus_thiooxidaons_RS19-104.protein_1217.faa	1217	None	K02014 iron complex outermembrane recepter protein	None	None	TonB dependent receptor	Outer membrane receptor for Fe3+-dicitrate
Acidithiobacillus_thiooxidaons_RS19-104.protein_1218.faa	1218	None	K07488 transposase	None	None	Transposase zinc-ribbon domain	Transposase
Acidithiobacillus_thiooxidaons_RS19-104.protein_1219.faa	1219	None	None	None	None	Bacterial extracellular solute-binding proteins, family 5 Middle	ABC-type transport system, periplasmic component
Acidithiobacillus_thiooxidaons_RS19-104.protein_1220.faa	1220	None	None	None	None	#N/A	0
Acidithiobacillus_thiooxidaons_RS19-104.protein_1221.faa	1221	None	K00285 D-amino-acid dehydrogenase [EC:1.4.5.1]	None	None	COG0665 Glycine D-amino acid oxidases (deaminating)	Glycine/D-amino acid oxidase (deaminating)
Acidithiobacillus_thiooxidaons_RS19-104.protein_1222.faa	1222	None	None	None	None	#N/A	0
Acidithiobacillus_thiooxidaons_RS19-104.protein_1223.faa	1223	None	K01426 amidase [EC:3.5.1.4]	None	None	Amidase	Asp-tRNAAsn/Glu-tRNAGln amidotransferase A subunit or related amidase
Acidithiobacillus_thiooxidaons_RS19-104.protein_1224.faa	1224	None	None	None	None	#N/A	0
Acidithiobacillus_thiooxidaons_RS19-104.protein_1225.faa	1225	None	K07171 mRNA interferase MazF [EC:3.1.-.-]	None	None	PemK-like, MazF-like toxin of type II toxin-antitoxin system	Predicted nucleic acid-binding protein, contains PIN domain
Acidithiobacillus_thiooxidaons_RS19-104.protein_1226.faa	1226	None	None	None	None	Antidote-toxin recognition MazE, bacterial antitoxin	Bifunctional DNA-binding transcriptional regulator of stationary/sporulation/toxin gene expression and antitoxin component of the YhaV-PrlF toxin-antitoxin module
Acidithiobacillus_thiooxidaons_RS19-104.protein_1227.faa	1227	None	None	None	None	PIN domain	PIN domain nuclease, a component of toxin-antitoxin system (PIN domain)
Acidithiobacillus_thiooxidaons_RS19-104.protein_1228.faa	1228	None	None	None	None	Sel1 repeat	TPR repeat
Acidithiobacillus_thiooxidaons_RS19-104.protein_1229.faa	1229	None	None	None	None	Pfam:N_methyl_3	0
Acidithiobacillus_thiooxidaons_RS19-104.protein_1230.faa	1230	None	None	None	None	general secretion pathway protein	0
Acidithiobacillus_thiooxidaons_RS19-104.protein_1231.faa	1231	None	None	None	None	0	0
Acidithiobacillus_thiooxidaons_RS19-104.protein_1232.faa	1232	None	None	None	None	Motif C-terminal to PAS motifs (likely to contribute to PAS structural domain)	GAF domain|Predicted signal transduction protein containing a membrane domain, an EAL and a GGDEF domain
Acidithiobacillus_thiooxidaons_RS19-104.protein_1233.faa	1233	None	K13815 two-component system, response regulator RpfG	None	None	HD domain	Response regulator c-di-GMP phosphodiesterase, RpfG family, contains REC and HD-GYP domains
Acidithiobacillus_thiooxidaons_RS19-104.protein_1234.faa	1234	None	K10715 two-component system, sensor histidine kinase RpfC [EC:2.7.13.3]	None	None	Histidine Phosphotransfer domain	CheY chemotaxis protein or a CheY-like REC (receiver) domain|HPt (histidine-containing phosphotransfer) domain|K+-sensing histidine kinase KdpD
Acidithiobacillus_thiooxidaons_RS19-104.protein_1235.faa	1235	None	K13816 DSF synthase	None	None	Enoyl-CoA hydratase/isomerase	Enoyl-CoA hydratase/carnithine racemase
Acidithiobacillus_thiooxidaons_RS19-104.protein_1236.faa	1236	None	None	None	None	0	0
Acidithiobacillus_thiooxidaons_RS19-104.protein_1237.faa	1237	GT2_Glyco_trans_2_3	K11936 poly-beta-1,6-N-acetyl-D-glucosamine synthase [EC:2.4.1.-]	None	None	Chitin synthase	Glycosyltransferase, catalytic subunit of cellulose synthase and poly-beta-1,6-N-acetylglucosamine synthase
Acidithiobacillus_thiooxidaons_RS19-104.protein_1238.faa	1238	None	None	None	None	Has lipid A 3-O-deacylase activity. Hydrolyzes the ester bond at the 3 position of lipid A, a bioactive component of lipopolysaccharide (LPS), thereby releasing the primary fatty acyl moiety	Opacity protein and related surface antigens
Acidithiobacillus_thiooxidaons_RS19-104.protein_1239.faa	1239	None	None	None	None	0	0
Acidithiobacillus_thiooxidaons_RS19-104.protein_1240.faa	1240	None	K06992 uncharacterized protein	PF03412	FALSE	Peptidase C39 family	Predicted double-glycine peptidase
Acidithiobacillus_thiooxidaons_RS19-104.protein_1241.faa	1241	None	None	None	None	0	0
Acidithiobacillus_thiooxidaons_RS19-104.protein_1242.faa	1242	None	None	None	None	0	0
Acidithiobacillus_thiooxidaons_RS19-104.protein_1243.faa	1243	None	None	None	None	#N/A	0
Acidithiobacillus_thiooxidaons_RS19-104.protein_1244.faa	1244	None	K04077 chaperonin GroEL	None	None	Prevents misfolding and promotes the refolding and proper assembly of unfolded polypeptides generated under stress conditions	Chaperonin GroEL (HSP60 family)
Acidithiobacillus_thiooxidaons_RS19-104.protein_1245.faa	1245	None	K04078 chaperonin GroES	None	None	Binds to Cpn60 in the presence of Mg-ATP and suppresses the ATPase activity of the latter	Co-chaperonin GroES (HSP10)
Acidithiobacillus_thiooxidaons_RS19-104.protein_1246.faa	1246	None	None	PF12146	FALSE	Serine aminopeptidase, S33	Fermentation-respiration switch protein FrsA, has esterase activity, DUF1100 family
Acidithiobacillus_thiooxidaons_RS19-104.protein_1247.faa	1247	None	K04084 thioredoxin:protein disulfide reductase [EC:1.8.4.16]	None	None	Required to facilitate the formation of correct disulfide bonds in some periplasmic proteins and for the assembly of the periplasmic c-type cytochromes. Acts by transferring electrons from cytoplasmic thioredoxin to the periplasm. This transfer involves a cascade of disulfide bond formation and reduction steps	Thiol:disulfide interchange protein
Acidithiobacillus_thiooxidaons_RS19-104.protein_1248.faa	1248	None	K00826 branched-chain amino acid aminotransferase [EC:2.6.1.42]	None	None	Belongs to the class-IV pyridoxal-phosphate-dependent aminotransferase family	Branched-chain amino acid aminotransferase/4-amino-4-deoxychorismate lyase
Acidithiobacillus_thiooxidaons_RS19-104.protein_1249.faa	1249	None	K00982 [glutamine synthetase] adenylyltransferase / [glutamine synthetase]-adenylyl-L-tyrosine phosphorylase [EC:2.7.7.42 2.7.7.89]	None	None	Involved in the regulation of glutamine synthetase GlnA, a key enzyme in the process to assimilate ammonia. When cellular nitrogen levels are high, the C-terminal adenylyl transferase (AT) inactivates GlnA by covalent transfer of an adenylyl group from ATP to specific tyrosine residue of GlnA, thus reducing its activity. Conversely, when nitrogen levels are low, the N-terminal adenylyl removase (…	Glutamine synthetase adenylyltransferase
Acidithiobacillus_thiooxidaons_RS19-104.protein_1250.faa	1250	None	None	None	None	AsmA-like C-terminal region	Uncharacterized conserved protein YhdP, contains DUF3971 and AsmA2 domains
Acidithiobacillus_thiooxidaons_RS19-104.protein_1251.faa	1251	None	K11206 deaminated glutathione amidase [EC:3.5.1.128]	None	None	Carbon-nitrogen hydrolase	Predicted amidohydrolase
Acidithiobacillus_thiooxidaons_RS19-104.protein_1252.faa	1252	None	K09004 uncharacterized protein	None	None	DsrE/DsrF-like family	0
Acidithiobacillus_thiooxidaons_RS19-104.protein_1253.faa	1253	None	K02471 vitamin B12/bleomycin/antimicrobial peptide transport system ATP-binding/permease protein	None	None	SbmA/BacA-like family	ABC-type uncharacterized transport system, permease and ATPase components
Acidithiobacillus_thiooxidaons_RS19-104.protein_1254.faa	1254	None	None	None	None	Redoxin	Peroxiredoxin
Acidithiobacillus_thiooxidaons_RS19-104.protein_1255.faa	1255	None	None	None	None	KR domain	NADP-dependent 3-hydroxy acid dehydrogenase YdfG
Acidithiobacillus_thiooxidaons_RS19-104.protein_1256.faa	1256	None	None	None	None	0	0
Acidithiobacillus_thiooxidaons_RS19-104.protein_1257.faa	1257	None	None	None	None	0	0
Acidithiobacillus_thiooxidaons_RS19-104.protein_1258.faa	1258	None	K03101 signal peptidase II [EC:3.4.23.36]	PF01252	FALSE	This protein specifically catalyzes the removal of signal peptides from prolipoproteins	Lipoprotein signal peptidase
Acidithiobacillus_thiooxidaons_RS19-104.protein_1259.faa	1259	None	K01870 isoleucyl-tRNA synthetase [EC:6.1.1.5]	None	None	amino acids such as valine, to avoid such errors it has two additional distinct tRNA(Ile)-dependent editing activities. One activity is designated as 'pretransfer' editing and involves the hydrolysis of activated Val-AMP. The other activity is designated 'posttransfer' editing and involves deacylation of mischarged Val-tRNA(Ile)	Isoleucyl-tRNA synthetase
Acidithiobacillus_thiooxidaons_RS19-104.protein_1260.faa	1260	None	K11753 riboflavin kinase / FMN adenylyltransferase [EC:2.7.1.26 2.7.7.2]	None	None	Belongs to the ribF family	FAD synthase
Acidithiobacillus_thiooxidaons_RS19-104.protein_1261.faa	1261	None	None	None	None	Uncharacterized conserved protein (DUF2203)	Uncharacterized protein
Acidithiobacillus_thiooxidaons_RS19-104.protein_1262.faa	1262	None	K03980 putative peptidoglycan lipid II flippase	None	None	Involved in peptidoglycan biosynthesis. Transports lipid-linked peptidoglycan precursors from the inner to the outer leaflet of the cytoplasmic membrane	Peptidoglycan biosynthesis protein MviN/MurJ, putative lipid II flippase
Acidithiobacillus_thiooxidaons_RS19-104.protein_1263.faa	1263	None	K21703 LysR family transcriptional regulator, low CO2-responsive transcriptional regulator	None	None	LysR substrate binding domain	DNA-binding transcriptional regulator, LysR family
Acidithiobacillus_thiooxidaons_RS19-104.protein_1264.faa	1264	None	K01601 ribulose-bisphosphate carboxylase large chain [EC:4.1.1.39]	None	None	RuBisCO catalyzes two reactions the carboxylation of D- ribulose 1,5-bisphosphate, the primary event in carbon dioxide fixation, as well as the oxidative fragmentation of the pentose substrate. Both reactions occur simultaneously and in competition at the same active site	Ribulose 1,5-bisphosphate carboxylase, large subunit, or a RuBisCO-like protein
Acidithiobacillus_thiooxidaons_RS19-104.protein_1265.faa	1265	None	K01602 ribulose-bisphosphate carboxylase small chain [EC:4.1.1.39]	None	None	ribulose bisphosphate carboxylase small	Ribulose bisphosphate carboxylase small subunit
Acidithiobacillus_thiooxidaons_RS19-104.protein_1266.faa	1266	None	None	None	None	Carboxysome shell peptide mid-region	0
Acidithiobacillus_thiooxidaons_RS19-104.protein_1267.faa	1267	None	None	None	None	carboxysome shell carbonic anhydrase	0
Acidithiobacillus_thiooxidaons_RS19-104.protein_1268.faa	1268	None	K04028 ethanolamine utilization protein EutN	None	None	carboxysome peptide A	Carboxysome shell and ethanolamine utilization microcompartment protein CcmK/EutM
Acidithiobacillus_thiooxidaons_RS19-104.protein_1269.faa	1269	None	K04028 ethanolamine utilization protein EutN	None	None	carboxysome peptide B	Carboxysome shell and ethanolamine utilization microcompartment protein CcmK/EutM
Acidithiobacillus_thiooxidaons_RS19-104.protein_1270.faa	1270	None	K04027 ethanolamine utilization protein EutM	None	None	BMC	Carboxysome shell and ethanolamine utilization microcompartment protein CcmL/EutN
Acidithiobacillus_thiooxidaons_RS19-104.protein_1271.faa	1271	None	K04027 ethanolamine utilization protein EutM	None	None	BMC	Carboxysome shell and ethanolamine utilization microcompartment protein CcmL/EutN
Acidithiobacillus_thiooxidaons_RS19-104.protein_1272.faa	1272	None	K04027 ethanolamine utilization protein EutM	None	None	BMC	Carboxysome shell and ethanolamine utilization microcompartment protein CcmL/EutN
Acidithiobacillus_thiooxidaons_RS19-104.protein_1273.faa	1273	None	K03594 bacterioferritin [EC:1.16.3.1]	None	None	Iron-storage protein, whose ferroxidase center binds Fe(2 ) ions, oxidizes them by dioxygen to Fe(3 ), and participates in the subsequent Fe(3 ) oxide mineral core formation within the central cavity of the protein complex	Bacterioferritin (cytochrome b1)
Acidithiobacillus_thiooxidaons_RS19-104.protein_1274.faa	1274	None	None	None	None	Pterin 4 alpha carbinolamine dehydratase	Pterin-4a-carbinolamine dehydratase
Acidithiobacillus_thiooxidaons_RS19-104.protein_1275.faa	1275	None	None	None	None	AAA domain	Cellulose biosynthesis protein BcsQ
Acidithiobacillus_thiooxidaons_RS19-104.protein_1276.faa	1276	None	None	None	None	0	0
Acidithiobacillus_thiooxidaons_RS19-104.protein_1277.faa	1277	None	K02448 nitric oxide reductase NorD protein	None	None	von Willebrand factor, type A	Nitric oxide reductase activation protein
Acidithiobacillus_thiooxidaons_RS19-104.protein_1278.faa	1278	None	None	None	None	NADH-Ubiquinone oxidoreductase (complex I), chain 5 N-terminus	NADH:ubiquinone oxidoreductase subunit 5 (chain L)/Multisubunit Na+/H+ antiporter, MnhA subunit
Acidithiobacillus_thiooxidaons_RS19-104.protein_1279.faa	1279	None	None	None	None	0	0
Acidithiobacillus_thiooxidaons_RS19-104.protein_1280.faa	1280	None	K09822 uncharacterized protein	None	None	Uncharacterized protein conserved in bacteria (DUF2309)	Uncharacterized conserved protein YbcC, UPF0753/DUF2309 family
Acidithiobacillus_thiooxidaons_RS19-104.protein_1281.faa	1281	None	None	None	None	Nitrogen regulatory protein P-II	Nitrogen regulatory protein PII
Acidithiobacillus_thiooxidaons_RS19-104.protein_1282.faa	1282	None	K04748 nitric oxide reductase NorQ protein	None	None	CbbQ/NirQ/NorQ C-terminal	MoxR-like ATPase
Acidithiobacillus_thiooxidaons_RS19-104.protein_1283.faa	1283	None	None	None	None	NUDIX domain	ADP-ribose pyrophosphatase YjhB, NUDIX family
Acidithiobacillus_thiooxidaons_RS19-104.protein_1284.faa	1284	None	None	None	None	BMC	Carboxysome shell and ethanolamine utilization microcompartment protein CcmL/EutN
Acidithiobacillus_thiooxidaons_RS19-104.protein_1285.faa	1285	None	None	None	None	Redoxin	Thiol-disulfide isomerase or thioredoxin
Acidithiobacillus_thiooxidaons_RS19-104.protein_1286.faa	1286	None	None	None	None	0	0
Acidithiobacillus_thiooxidaons_RS19-104.protein_1287.faa	1287	None	None	None	None	Domain of unknown function (DUF1732)	Uncharacterized conserved protein YicC, UPF0701 family
Acidithiobacillus_thiooxidaons_RS19-104.protein_1288.faa	1288	None	K00942 guanylate kinase [EC:2.7.4.8]	None	None	Essential for recycling GMP and indirectly, cGMP	Guanylate kinase
Acidithiobacillus_thiooxidaons_RS19-104.protein_1289.faa	1289	None	K03060 DNA-directed RNA polymerase subunit omega [EC:2.7.7.6]	None	None	Promotes RNA polymerase assembly. Latches the N- and C- terminal regions of the beta' subunit thereby facilitating its interaction with the beta and alpha subunits	DNA-directed RNA polymerase, subunit K/omega
Acidithiobacillus_thiooxidaons_RS19-104.protein_1290.faa	1290	None	K01139 GTP diphosphokinase / guanosine-3',5'-bis(diphosphate) 3'-diphosphatase [EC:2.7.6.5 3.1.7.2]	None	None	In eubacteria ppGpp (guanosine 3'-diphosphate 5-' diphosphate) is a mediator of the stringent response that coordinates a variety of cellular activities in response to changes in nutritional abundance	(p)ppGpp synthase/hydrolase, HD superfamily
Acidithiobacillus_thiooxidaons_RS19-104.protein_1291.faa	1291	None	K09022 2-iminobutanoate/2-iminopropanoate deaminase [EC:3.5.99.10]	None	None	Endoribonuclease L-PSP	Enamine deaminase RidA, house cleaning of reactive enamine intermediates, YjgF/YER057c/UK114 family
Acidithiobacillus_thiooxidaons_RS19-104.protein_1292.faa	1292	None	None	None	None	Domain of unknown function (DUF1858)	0
Acidithiobacillus_thiooxidaons_RS19-104.protein_1293.faa	1293	None	K03655 ATP-dependent DNA helicase RecG [EC:3.6.4.12]	None	None	Critical role in recombination and DNA repair. Helps process Holliday junction intermediates to mature products by catalyzing branch migration. Has a DNA unwinding activity characteristic of a DNA helicase with a 3'- to 5'- polarity. Unwinds branched duplex DNA (Y-DNA)	RecG-like helicase
Acidithiobacillus_thiooxidaons_RS19-104.protein_1294.faa	1294	None	None	None	None	L,D-transpeptidase catalytic domain	Lipoprotein-anchoring transpeptidase ErfK/SrfK
Acidithiobacillus_thiooxidaons_RS19-104.protein_1295.faa	1295	None	K00231 protoporphyrinogen/coproporphyrinogen III oxidase [EC:1.3.3.4 1.3.3.15]	None	None	Catalyzes the 6-electron oxidation of protoporphyrinogen-IX to form protoporphyrin-IX	Protoporphyrinogen oxidase
Acidithiobacillus_thiooxidaons_RS19-104.protein_1296.faa	1296	None	None	None	None	AI-2E family transporter	Predicted PurR-regulated permease PerM
Acidithiobacillus_thiooxidaons_RS19-104.protein_1297.faa	1297	None	None	None	None	Transcriptional regulator, LysR	DNA-binding transcriptional regulator, LysR family
Acidithiobacillus_thiooxidaons_RS19-104.protein_1298.faa	1298	None	K03281 chloride channel protein, CIC family	None	None	Chloride channel	H+/Cl- antiporter ClcA
Acidithiobacillus_thiooxidaons_RS19-104.protein_1299.faa	1299	None	K03281 chloride channel protein, CIC family	None	None	Voltage gated chloride channel	H+/Cl- antiporter ClcA
Acidithiobacillus_thiooxidaons_RS19-104.protein_1300.faa	1300	None	None	None	None	Sugar (and other) transporter	Predicted arabinose efflux permease, MFS family
Acidithiobacillus_thiooxidaons_RS19-104.protein_1301.faa	1301	None	K12340 outer membrane protein	None	None	type I secretion outer membrane protein, TolC	Outer membrane protein TolC
Acidithiobacillus_thiooxidaons_RS19-104.protein_1302.faa	1302	None	K01665 para-aminobenzoate synthetase component I [EC:2.6.1.85]	None	None	synthase component I	Anthranilate/para-aminobenzoate synthases component I
Acidithiobacillus_thiooxidaons_RS19-104.protein_1303.faa	1303	None	K07027 glycosyltransferase 2 family protein	None	None	Lysylphosphatidylglycerol synthase TM region	Uncharacterized membrane protein YbhN, UPF0104 family
Acidithiobacillus_thiooxidaons_RS19-104.protein_1304.faa	1304	None	None	None	None	PFAM SMP-30 Gluconolaconase	Sugar lactone lactonase YvrE
Acidithiobacillus_thiooxidaons_RS19-104.protein_1305.faa	1305	None	K05539 tRNA-dihydrouridine synthase A [EC:1.-.-.-]	None	None	Catalyzes the synthesis of 5,6-dihydrouridine (D), a modified base found in the D-loop of most tRNAs, via the reduction of the C5-C6 double bond in target uridines. Specifically modifies U20 and U20a in tRNAs	tRNA-dihydrouridine synthase
Acidithiobacillus_thiooxidaons_RS19-104.protein_1306.faa	1306	None	None	None	None	Bacterial regulatory protein, arsR family	DNA-binding transcriptional regulator, ArsR family
Acidithiobacillus_thiooxidaons_RS19-104.protein_1307.faa	1307	None	K00036 glucose-6-phosphate 1-dehydrogenase [EC:1.1.1.49 1.1.1.363]	None	None	Catalyzes the oxidation of glucose 6-phosphate to 6- phosphogluconolactone	Glucose-6-phosphate 1-dehydrogenase
Acidithiobacillus_thiooxidaons_RS19-104.protein_1308.faa	1308	None	K00033 6-phosphogluconate dehydrogenase [EC:1.1.1.44 1.1.1.343]	None	None	6-phosphogluconate dehydrogenase, C-terminal domain	6-phosphogluconate dehydrogenase (decarboxylating)
Acidithiobacillus_thiooxidaons_RS19-104.protein_1309.faa	1309	None	K08289 phosphoribosylglycinamide formyltransferase 2 [EC:2.1.2.2]	None	None	Involved in the de novo purine biosynthesis. Catalyzes the transfer of formate to 5-phospho-ribosyl-glycinamide (GAR), producing 5-phospho-ribosyl-N-formylglycinamide (FGAR). Formate is provided by PurU via hydrolysis of 10-formyl-tetrahydrofolate	Formate-dependent phosphoribosylglycinamide formyltransferase (GAR transformylase)
Acidithiobacillus_thiooxidaons_RS19-104.protein_1310.faa	1310	None	K00812 aspartate aminotransferase [EC:2.6.1.1]	None	None	DegT/DnrJ/EryC1/StrS aminotransferase family	Aspartate/methionine/tyrosine aminotransferase
Acidithiobacillus_thiooxidaons_RS19-104.protein_1311.faa	1311	None	K17686 P-type Cu+ transporter [EC:7.2.2.8]	None	None	Heavy metal transport detoxification protein	Cation transport ATPase|Copper chaperone CopZ|Copper chaperone CopZ
Acidithiobacillus_thiooxidaons_RS19-104.protein_1312.faa	1312	None	None	None	None	#N/A	0
Acidithiobacillus_thiooxidaons_RS19-104.protein_1313.faa	1313	None	None	None	None	#N/A	0
Acidithiobacillus_thiooxidaons_RS19-104.protein_1314.faa	1314	None	K01792 glucose-6-phosphate 1-epimerase [EC:5.1.3.15]	None	None	Belongs to the glucose-6-phosphate 1-epimerase family	D-hexose-6-phosphate mutarotase
Acidithiobacillus_thiooxidaons_RS19-104.protein_1315.faa	1315	None	None	None	None	ABC transporter, transmembrane region	ABC-type multidrug transport system, ATPase and permease component
Acidithiobacillus_thiooxidaons_RS19-104.protein_1316.faa	1316	None	None	None	None	0	0
Acidithiobacillus_thiooxidaons_RS19-104.protein_1317.faa	1317	None	None	None	None	Putative heavy-metal-binding	Uncharacterized conserved protein YbjQ, UPF0145 family
Acidithiobacillus_thiooxidaons_RS19-104.protein_1318.faa	1318	None	None	None	None	Belongs to the UPF0145 family	Uncharacterized conserved protein YbjQ, UPF0145 family|Uncharacterized conserved protein YbjQ, UPF0145 family
Acidithiobacillus_thiooxidaons_RS19-104.protein_1319.faa	1319	None	K03969 phage shock protein A	None	None	Phage shock protein A, PspA	Phage shock protein A
Acidithiobacillus_thiooxidaons_RS19-104.protein_1320.faa	1320	None	K09004 uncharacterized protein	None	None	DsrE/DsrF-like family	Intracellular sulfur oxidation protein, DsrE/DsrF family
Acidithiobacillus_thiooxidaons_RS19-104.protein_1321.faa	1321	None	None	None	None	Cytochrome P460	Plastocyanin
Acidithiobacillus_thiooxidaons_RS19-104.protein_1322.faa	1322	None	None	None	None	0	0
Acidithiobacillus_thiooxidaons_RS19-104.protein_1323.faa	1323	None	K06969 23S rRNA (cytosine1962-C5)-methyltransferase [EC:2.1.1.191]	None	None	S-adenosylmethionine-dependent methyltransferase	23S rRNA G2069 N7-methylase RlmK or C1962 C5-methylase RlmI
Acidithiobacillus_thiooxidaons_RS19-104.protein_1324.faa	1324	None	K08963 methylthioribose-1-phosphate isomerase [EC:5.3.1.23]	None	None	Catalyzes the interconversion of methylthioribose-1- phosphate (MTR-1-P) into methylthioribulose-1-phosphate (MTRu-1- P)	Methylthioribose-1-phosphate isomerase (methionine salvage pathway), a paralog of eIF-2B alpha subunit
Acidithiobacillus_thiooxidaons_RS19-104.protein_1325.faa	1325	None	K02469 DNA gyrase subunit A [EC:5.6.2.2]	None	None	A type II topoisomerase that negatively supercoils closed circular double-stranded (ds) DNA in an ATP-dependent manner to modulate DNA topology and maintain chromosomes in an underwound state. Negative supercoiling favors strand separation, and DNA replication, transcription, recombination and repair, all of which involve strand separation. Also able to catalyze the interconversion of other topol…	DNA gyrase/topoisomerase IV, subunit A
Acidithiobacillus_thiooxidaons_RS19-104.protein_1326.faa	1326	None	K00831 phosphoserine aminotransferase [EC:2.6.1.52]	None	None	Catalyzes the reversible conversion of 3- phosphohydroxypyruvate to phosphoserine and of 3-hydroxy-2-oxo-4- phosphonooxybutanoate to phosphohydroxythreonine	Phosphoserine aminotransferase
Acidithiobacillus_thiooxidaons_RS19-104.protein_1327.faa	1327	None	K14170 chorismate mutase / prephenate dehydratase [EC:5.4.99.5 4.2.1.51]	None	None	Chorismate mutase type II	Prephenate dehydratase|Chorismate mutase
Acidithiobacillus_thiooxidaons_RS19-104.protein_1328.faa	1328	None	K00817 histidinol-phosphate aminotransferase [EC:2.6.1.9]	None	None	Belongs to the class-II pyridoxal-phosphate-dependent aminotransferase family. Histidinol-phosphate aminotransferase subfamily	Histidinol-phosphate/aromatic aminotransferase or cobyric acid decarboxylase
Acidithiobacillus_thiooxidaons_RS19-104.protein_1329.faa	1329	None	K03856 3-deoxy-7-phosphoheptulonate synthase [EC:2.5.1.54]	None	None	NeuB family	3-deoxy-D-arabino-heptulosonate 7-phosphate (DAHP) synthase
Acidithiobacillus_thiooxidaons_RS19-104.protein_1330.faa	1330	None	K04517 prephenate dehydrogenase [EC:1.3.1.12]	None	None	Prephenate dehydrogenase	Prephenate dehydrogenase
Acidithiobacillus_thiooxidaons_RS19-104.protein_1331.faa	1331	None	K00800 3-phosphoshikimate 1-carboxyvinyltransferase [EC:2.5.1.19]	None	None	Catalyzes the transfer of the enolpyruvyl moiety of phosphoenolpyruvate (PEP) to the 5-hydroxyl of shikimate-3- phosphate (S3P) to produce enolpyruvyl shikimate-3-phosphate and inorganic phosphate	5-enolpyruvylshikimate-3-phosphate synthase
Acidithiobacillus_thiooxidaons_RS19-104.protein_1332.faa	1332	None	K00945 CMP/dCMP kinase [EC:2.7.4.25]	None	None	Belongs to the cytidylate kinase family. Type 1 subfamily	Cytidylate kinase
Acidithiobacillus_thiooxidaons_RS19-104.protein_1333.faa	1333	None	K02945 small subunit ribosomal protein S1	None	None	thus facilitating recognition of the initiation point. It is needed to translate mRNA with a short Shine-Dalgarno (SD) purine-rich sequence	Ribosomal protein S1|Ribosomal protein S1
Acidithiobacillus_thiooxidaons_RS19-104.protein_1334.faa	1334	None	K05788 integration host factor subunit beta	None	None	This protein is one of the two subunits of integration host factor, a specific DNA-binding protein that functions in genetic recombination as well as in transcriptional and translational control	Bacterial nucleoid DNA-binding protein
Acidithiobacillus_thiooxidaons_RS19-104.protein_1335.faa	1335	None	K19804 lipopolysaccharide assembly protein B	None	None	Tetratricopeptide repeat	Lipopolysaccharide biosynthesis regulator YciM, contains six TPR domains and a predicted metal-binding C-terminal domain
Acidithiobacillus_thiooxidaons_RS19-104.protein_1336.faa	1336	None	K01591 orotidine-5'-phosphate decarboxylase [EC:4.1.1.23]	None	None	Catalyzes the decarboxylation of orotidine 5'- monophosphate (OMP) to uridine 5'-monophosphate (UMP)	Orotidine-5'-phosphate decarboxylase
Acidithiobacillus_thiooxidaons_RS19-104.protein_1337.faa	1337	None	K00762 orotate phosphoribosyltransferase [EC:2.4.2.10]	None	None	Catalyzes the transfer of a ribosyl phosphate group from 5-phosphoribose 1-diphosphate to orotate, leading to the formation of orotidine monophosphate (OMP)	Orotate phosphoribosyltransferase
Acidithiobacillus_thiooxidaons_RS19-104.protein_1338.faa	1338	None	K03545 trigger factor	None	None	Involved in protein export. Acts as a chaperone by maintaining the newly synthesized protein in an open conformation. Functions as a peptidyl-prolyl cis-trans isomerase	FKBP-type peptidyl-prolyl cis-trans isomerase (trigger factor)
Acidithiobacillus_thiooxidaons_RS19-104.protein_1339.faa	1339	None	K01358 ATP-dependent Clp protease, protease subunit [EC:3.4.21.92]	PF00574	FALSE	Cleaves peptides in various proteins in a process that requires ATP hydrolysis. Has a chymotrypsin-like activity. Plays a major role in the degradation of misfolded proteins	ATP-dependent protease ClpP, protease subunit
Acidithiobacillus_thiooxidaons_RS19-104.protein_1340.faa	1340	None	K03544 ATP-dependent Clp protease ATP-binding subunit ClpX	None	None	ATP-dependent specificity component of the Clp protease. It directs the protease to specific substrates. Can perform chaperone functions in the absence of ClpP	ATP-dependent protease Clp, ATPase subunit
Acidithiobacillus_thiooxidaons_RS19-104.protein_1341.faa	1341	None	K01338 ATP-dependent Lon protease [EC:3.4.21.53]	PF05362	FALSE	ATP-dependent serine protease that mediates the selective degradation of mutant and abnormal proteins as well as certain short-lived regulatory proteins. Required for cellular homeostasis and for survival from DNA damage and developmental changes induced by stress. Degrades polypeptides processively to yield small peptide fragments that are 5 to 10 amino acids long. Binds to DNA in a double-stran…	ATP-dependent Lon protease, bacterial type
Acidithiobacillus_thiooxidaons_RS19-104.protein_1342.faa	1342	None	K03530 DNA-binding protein HU-beta	None	None	Histone-like DNA-binding protein which is capable of wrapping DNA to stabilize it, and thus to prevent its denaturation under extreme environmental conditions	Bacterial nucleoid DNA-binding protein
Acidithiobacillus_thiooxidaons_RS19-104.protein_1343.faa	1343	None	None	None	None	0	0
Acidithiobacillus_thiooxidaons_RS19-104.protein_1344.faa	1344	None	K03770 peptidyl-prolyl cis-trans isomerase D [EC:5.2.1.8]	None	None	SurA N-terminal domain	Parvulin-like peptidyl-prolyl isomerase
Acidithiobacillus_thiooxidaons_RS19-104.protein_1345.faa	1345	None	None	None	None	L,D-transpeptidase catalytic domain	Lipoprotein-anchoring transpeptidase ErfK/SrfK
Acidithiobacillus_thiooxidaons_RS19-104.protein_1346.faa	1346	None	None	None	None	Sulfotransferase domain	LPS sulfotransferase NodH
Acidithiobacillus_thiooxidaons_RS19-104.protein_1347.faa	1347	None	K03642 rare lipoprotein A	None	None	Lytic transglycosylase with a strong preference for naked glycan strands that lack stem peptides	Rare lipoprotein A, peptidoglycan hydrolase digesting "naked" glycans, contains C-terminal SPOR domain|Cell division protein FtsN
Acidithiobacillus_thiooxidaons_RS19-104.protein_1348.faa	1348	None	K01439 succinyl-diaminopimelate desuccinylase [EC:3.5.1.18]	PF01546	FALSE	Catalyzes the hydrolysis of N-succinyl-L,L- diaminopimelic acid (SDAP), forming succinate and LL-2,6- diaminoheptanedioate (DAP), an intermediate involved in the bacterial biosynthesis of lysine and meso-diaminopimelic acid, an essential component of bacterial cell walls	Acetylornithine deacetylase/Succinyl-diaminopimelate desuccinylase or related deacylase
Acidithiobacillus_thiooxidaons_RS19-104.protein_1349.faa	1349	None	K00674 2,3,4,5-tetrahydropyridine-2,6-dicarboxylate N-succinyltransferase [EC:2.3.1.117]	None	None	Belongs to the transferase hexapeptide repeat family	Tetrahydrodipicolinate N-succinyltransferase
Acidithiobacillus_thiooxidaons_RS19-104.protein_1350.faa	1350	None	K14267 N-succinyldiaminopimelate aminotransferase [EC:2.6.1.17]	None	None	Aminotransferase class I and II	Aspartate/methionine/tyrosine aminotransferase
Acidithiobacillus_thiooxidaons_RS19-104.protein_1351.faa	1351	None	None	None	None	Acetyltransferase (GNAT) domain	Ribosomal protein S18 acetylase RimI and related acetyltransferases
Acidithiobacillus_thiooxidaons_RS19-104.protein_1352.faa	1352	None	K00673 arginine N-succinyltransferase [EC:2.3.1.109]	None	None	arginine N-succinyltransferase	Arginine/ornithine N-succinyltransferase beta subunit
Acidithiobacillus_thiooxidaons_RS19-104.protein_1353.faa	1353	None	K01484 succinylarginine dihydrolase [EC:3.5.3.23]	None	None	Catalyzes the hydrolysis of N(2)-succinylarginine into N(2)-succinylornithine, ammonia and CO(2)	Succinylarginine dihydrolase
Acidithiobacillus_thiooxidaons_RS19-104.protein_1354.faa	1354	None	K03559 biopolymer transport protein ExbD	None	None	Biopolymer transport protein ExbD/TolR	Biopolymer transport protein ExbD
Acidithiobacillus_thiooxidaons_RS19-104.protein_1355.faa	1355	None	K03561 biopolymer transport protein ExbB	None	None	MotA/TolQ/ExbB proton channel family	Biopolymer transport protein ExbB/TolQ
Acidithiobacillus_thiooxidaons_RS19-104.protein_1356.faa	1356	None	None	None	None	Gram-negative bacterial TonB protein C-terminal	Periplasmic protein TonB, links inner and outer membranes
Acidithiobacillus_thiooxidaons_RS19-104.protein_1357.faa	1357	None	None	None	None	#N/A	0
Acidithiobacillus_thiooxidaons_RS19-104.protein_1358.faa	1358	None	None	None	None	lactate/malate dehydrogenase, NAD binding domain	Malate/lactate dehydrogenase
Acidithiobacillus_thiooxidaons_RS19-104.protein_1359.faa	1359	None	K05595 multiple antibiotic resistance protein	None	None	MarC family integral membrane protein	Small neutral amino acid transporter SnatA, MarC family
Acidithiobacillus_thiooxidaons_RS19-104.protein_1360.faa	1360	None	K02014 iron complex outermembrane recepter protein	None	None	TonB dependent receptor	Outer membrane receptor for Fe3+-dicitrate
Acidithiobacillus_thiooxidaons_RS19-104.protein_1361.faa	1361	None	None	None	None	Domain of Unknown Function with PDB structure (DUF3857)	Transglutaminase-like enzyme, putative cysteine protease
Acidithiobacillus_thiooxidaons_RS19-104.protein_1362.faa	1362	None	None	None	None	Domain of Unknown Function with PDB structure (DUF3857)	Transglutaminase-like enzyme, putative cysteine protease
Acidithiobacillus_thiooxidaons_RS19-104.protein_1363.faa	1363	None	K02035 peptide/nickel transport system substrate-binding protein	None	None	Bacterial extracellular solute-binding proteins, family 5 Middle	ABC-type transport system, periplasmic component
Acidithiobacillus_thiooxidaons_RS19-104.protein_1364.faa	1364	None	K02033 peptide/nickel transport system permease protein	None	None	Binding-protein-dependent transport system inner membrane component	ABC-type dipeptide/oligopeptide/nickel transport system, permease component
Acidithiobacillus_thiooxidaons_RS19-104.protein_1365.faa	1365	None	K02034 peptide/nickel transport system permease protein	None	None	Binding-protein-dependent transport system inner membrane component	ABC-type dipeptide/oligopeptide/nickel transport system, permease component
Acidithiobacillus_thiooxidaons_RS19-104.protein_1366.faa	1366	None	K02031 peptide/nickel transport system ATP-binding protein	None	None	Oligopeptide/dipeptide transporter, C-terminal region	ABC-type dipeptide/oligopeptide/nickel transport system, ATPase component
Acidithiobacillus_thiooxidaons_RS19-104.protein_1367.faa	1367	None	None	None	None	Binding-protein-dependent transport system inner membrane component	ABC-type dipeptide/oligopeptide/nickel transport system, permease component
Acidithiobacillus_thiooxidaons_RS19-104.protein_1368.faa	1368	None	K02034 peptide/nickel transport system permease protein	None	None	Binding-protein-dependent transport system inner membrane component	ABC-type dipeptide/oligopeptide/nickel transport system, permease component
Acidithiobacillus_thiooxidaons_RS19-104.protein_1369.faa	1369	None	K02031 peptide/nickel transport system ATP-binding protein	None	None	Oligopeptide/dipeptide transporter, C-terminal region	ABC-type dipeptide/oligopeptide/nickel transport system, ATPase component
Acidithiobacillus_thiooxidaons_RS19-104.protein_1370.faa	1370	None	K02032 peptide/nickel transport system ATP-binding protein	None	None	ABC transporter	ABC-type oligopeptide transport system, ATPase component
Acidithiobacillus_thiooxidaons_RS19-104.protein_1371.faa	1371	None	K03568 TldD protein	PF01523	FALSE	Modulator of DNA gyrase	Predicted Zn-dependent protease or its inactivated homolog
Acidithiobacillus_thiooxidaons_RS19-104.protein_1372.faa	1372	None	K02032 peptide/nickel transport system ATP-binding protein	None	None	ABC transporter	ABC-type oligopeptide transport system, ATPase component
Acidithiobacillus_thiooxidaons_RS19-104.protein_1373.faa	1373	None	K03568 TldD protein	PF01523	FALSE	Modulator of DNA gyrase	Predicted Zn-dependent protease or its inactivated homolog
Acidithiobacillus_thiooxidaons_RS19-104.protein_1374.faa	1374	None	None	None	None	ABC transporter	ABC-type oligopeptide transport system, ATPase component
Acidithiobacillus_thiooxidaons_RS19-104.protein_1375.faa	1375	None	K03568 TldD protein	PF01523	FALSE	Modulator of DNA gyrase	Predicted Zn-dependent protease or its inactivated homolog
Acidithiobacillus_thiooxidaons_RS19-104.protein_1376.faa	1376	None	None	None	None	Zn-dependent	Predicted Zn-dependent protease or its inactivated homolog
Acidithiobacillus_thiooxidaons_RS19-104.protein_1377.faa	1377	None	None	None	None	#N/A	0
Acidithiobacillus_thiooxidaons_RS19-104.protein_1378.faa	1378	None	K01426 amidase [EC:3.5.1.4]	None	None	Amidase	Asp-tRNAAsn/Glu-tRNAGln amidotransferase A subunit or related amidase
Acidithiobacillus_thiooxidaons_RS19-104.protein_1379.faa	1379	None	K07497 putative transposase	None	None	PFAM Integrase, catalytic core	Transposase InsO and inactivated derivatives
Acidithiobacillus_thiooxidaons_RS19-104.protein_1380.faa	1380	None	K00986 RNA-directed DNA polymerase [EC:2.7.7.49]	None	None	DNA polymerase	Retron-type reverse transcriptase
Acidithiobacillus_thiooxidaons_RS19-104.protein_1381.faa	1381	None	K07497 putative transposase	None	None	PFAM Integrase, catalytic core	Transposase InsO and inactivated derivatives
Acidithiobacillus_thiooxidaons_RS19-104.protein_1382.faa	1382	None	None	None	None	COG2963 Transposase and inactivated derivatives	Transposase and inactivated derivatives
Acidithiobacillus_thiooxidaons_RS19-104.protein_1383.faa	1383	None	K00986 RNA-directed DNA polymerase [EC:2.7.7.49]	None	None	DNA polymerase	Retron-type reverse transcriptase
Acidithiobacillus_thiooxidaons_RS19-104.protein_1384.faa	1384	None	None	None	None	COG2963 Transposase and inactivated derivatives	0
Acidithiobacillus_thiooxidaons_RS19-104.protein_1385.faa	1385	None	K00986 RNA-directed DNA polymerase [EC:2.7.7.49]	None	None	Group II intron, maturase-specific domain	Retron-type reverse transcriptase
Acidithiobacillus_thiooxidaons_RS19-104.protein_1386.faa	1386	None	K07497 putative transposase	None	None	PFAM Integrase, catalytic core	Transposase InsO and inactivated derivatives
Acidithiobacillus_thiooxidaons_RS19-104.protein_1387.faa	1387	None	K07483 transposase	None	None	Transposase	Transposase
Acidithiobacillus_thiooxidaons_RS19-104.protein_1388.faa	1388	None	K07494 putative transposase	None	None	Winged helix-turn helix	Transposase
Acidithiobacillus_thiooxidaons_RS19-104.protein_1389.faa	1389	None	None	None	None	#N/A	0
Acidithiobacillus_thiooxidaons_RS19-104.protein_1390.faa	1390	None	None	None	None	DDE superfamily endonuclease	Transposase
Acidithiobacillus_thiooxidaons_RS19-104.protein_1391.faa	1391	None	None	None	None	Homeodomain-like domain	Transposase
Acidithiobacillus_thiooxidaons_RS19-104.protein_1392.faa	1392	None	K07486 transposase	None	None	COG3547 Transposase and inactivated derivatives	Transposase
Acidithiobacillus_thiooxidaons_RS19-104.protein_1393.faa	1393	None	None	None	None	DDE superfamily endonuclease	IS4 transposase
Acidithiobacillus_thiooxidaons_RS19-104.protein_1394.faa	1394	None	K07486 transposase	None	None	COG3547 Transposase and inactivated derivatives	Transposase
Acidithiobacillus_thiooxidaons_RS19-104.protein_1395.faa	1395	None	None	None	None	DDE superfamily endonuclease	IS4 transposase
Acidithiobacillus_thiooxidaons_RS19-104.protein_1396.faa	1396	None	None	None	None	#N/A	0
Acidithiobacillus_thiooxidaons_RS19-104.protein_1397.faa	1397	None	K07486 transposase	None	None	COG3547 Transposase and inactivated derivatives	Transposase
Acidithiobacillus_thiooxidaons_RS19-104.protein_1398.faa	1398	None	None	None	None	DDE superfamily endonuclease	IS4 transposase
Acidithiobacillus_thiooxidaons_RS19-104.protein_1399.faa	1399	None	K07486 transposase	None	None	COG3547 Transposase and inactivated derivatives	Transposase
Acidithiobacillus_thiooxidaons_RS19-104.protein_1400.faa	1400	None	K07488 transposase	None	None	Transposase zinc-ribbon domain	Transposase
Acidithiobacillus_thiooxidaons_RS19-104.protein_1401.faa	1401	None	None	None	None	#N/A	0
Acidithiobacillus_thiooxidaons_RS19-104.protein_1402.faa	1402	None	None	None	None	BrnA antitoxin of type II toxin-antitoxin system	Uncharacterized conserved protein, DUF4415 family
Acidithiobacillus_thiooxidaons_RS19-104.protein_1403.faa	1403	None	K09803 uncharacterized protein	None	None	Ribonuclease toxin, BrnT, of type II toxin-antitoxin system	Uncharacterized conserved protein, DUF497 family
Acidithiobacillus_thiooxidaons_RS19-104.protein_1404.faa	1404	None	K01457 allophanate hydrolase [EC:3.5.1.54]	None	None	Allophanate hydrolase	Asp-tRNAAsn/Glu-tRNAGln amidotransferase A subunit or related amidase
Acidithiobacillus_thiooxidaons_RS19-104.protein_1405.faa	1405	None	K01941 urea carboxylase [EC:6.3.4.6]	None	None	Allophanate hydrolase subunit 2	Biotin carboxylase|Biotin carboxyl carrier protein|Allophanate hydrolase subunit 2|Allophanate hydrolase subunit 1
Acidithiobacillus_thiooxidaons_RS19-104.protein_1406.faa	1406	None	None	None	None	FCD	DNA-binding transcriptional regulator, GntR family
Acidithiobacillus_thiooxidaons_RS19-104.protein_1407.faa	1407	None	None	None	None	Belongs to the purine-cytosine permease (2.A.39) family	Purine-cytosine permease or related protein
Acidithiobacillus_thiooxidaons_RS19-104.protein_1408.faa	1408	None	K02014 iron complex outermembrane recepter protein	None	None	TonB dependent receptor	Outer membrane receptor for Fe3+-dicitrate
Acidithiobacillus_thiooxidaons_RS19-104.protein_1409.faa	1409	None	K01480 agmatinase [EC:3.5.3.11]	None	None	Belongs to the arginase family	Arginase family enzyme
Acidithiobacillus_thiooxidaons_RS19-104.protein_1410.faa	1410	None	None	None	None	#N/A	0
Acidithiobacillus_thiooxidaons_RS19-104.protein_1411.faa	1411	None	None	None	None	ABC transporter transmembrane region	ABC-type multidrug transport system, ATPase and permease component
Acidithiobacillus_thiooxidaons_RS19-104.protein_1412.faa	1412	None	K13051 L-asparaginase / beta-aspartyl-peptidase [EC:3.5.1.1 3.4.19.5]	PF01112	FALSE	Asparaginase	Isoaspartyl peptidase or L-asparaginase, Ntn-hydrolase superfamily
Acidithiobacillus_thiooxidaons_RS19-104.protein_1413.faa	1413	None	K07484 transposase	None	None	COG3666 Transposase and inactivated derivatives	Transposase
Acidithiobacillus_thiooxidaons_RS19-104.protein_1414.faa	1414	None	None	None	None	#N/A	0
Acidithiobacillus_thiooxidaons_RS19-104.protein_1415.faa	1415	None	K07734 transcriptional regulator	None	None	PFAM Negative transcriptional regulator	Predicted FMN-binding regulatory protein PaiB
Acidithiobacillus_thiooxidaons_RS19-104.protein_1416.faa	1416	None	K01915 glutamine synthetase [EC:6.3.1.2]	None	None	Glutamine synthetase N-terminal domain	Glutamine synthetase
Acidithiobacillus_thiooxidaons_RS19-104.protein_1417.faa	1417	None	None	None	None	N-formylglutamate amidohydrolase	Predicted N-formylglutamate amidohydrolase
Acidithiobacillus_thiooxidaons_RS19-104.protein_1418.faa	1418	None	None	None	None	#N/A	0
Acidithiobacillus_thiooxidaons_RS19-104.protein_1419.faa	1419	None	None	None	None	PFAM transposase, IS4 family protein	IS4 transposase
Acidithiobacillus_thiooxidaons_RS19-104.protein_1420.faa	1420	None	None	None	None	#N/A	0
Acidithiobacillus_thiooxidaons_RS19-104.protein_1421.faa	1421	None	None	None	None	Phage integrase family	Site-specific recombinase XerD
Acidithiobacillus_thiooxidaons_RS19-104.protein_1422.faa	1422	None	None	None	None	Integrase	Integrase
Acidithiobacillus_thiooxidaons_RS19-104.protein_1423.faa	1423	None	None	None	None	Phage integrase, N-terminal SAM-like domain	Site-specific recombinase XerD
Acidithiobacillus_thiooxidaons_RS19-104.protein_1424.faa	1424	None	None	None	None	Transposase IS66 family	Transposase
Acidithiobacillus_thiooxidaons_RS19-104.protein_1425.faa	1425	None	None	None	None	#N/A	0
Acidithiobacillus_thiooxidaons_RS19-104.protein_1426.faa	1426	None	None	None	None	#N/A	0
Acidithiobacillus_thiooxidaons_RS19-104.protein_1427.faa	1427	None	None	None	None	Transposase IS66 family	Transposase
Acidithiobacillus_thiooxidaons_RS19-104.protein_1428.faa	1428	None	K07484 transposase	None	None	IS66 Orf2 like protein	Transposase
Acidithiobacillus_thiooxidaons_RS19-104.protein_1429.faa	1429	None	None	None	None	COG2801 Transposase and inactivated derivatives	0
Acidithiobacillus_thiooxidaons_RS19-104.protein_1430.faa	1430	None	None	None	None	#N/A	0
Acidithiobacillus_thiooxidaons_RS19-104.protein_1431.faa	1431	None	None	None	None	#N/A	0
Acidithiobacillus_thiooxidaons_RS19-104.protein_1432.faa	1432	None	K07486 transposase	None	None	transposase IS116 IS110 IS902 family protein	Transposase
Acidithiobacillus_thiooxidaons_RS19-104.protein_1433.faa	1433	None	None	None	None	#N/A	0
Acidithiobacillus_thiooxidaons_RS19-104.protein_1434.faa	1434	None	K03561 biopolymer transport protein ExbB	None	None	MotA/TolQ/ExbB proton channel family	Biopolymer transport protein ExbB/TolQ
Acidithiobacillus_thiooxidaons_RS19-104.protein_1435.faa	1435	None	K03559 biopolymer transport protein ExbD	None	None	Biopolymer transport protein ExbD TolR	Biopolymer transport protein ExbD
Acidithiobacillus_thiooxidaons_RS19-104.protein_1436.faa	1436	None	None	None	None	Gram-negative bacterial TonB protein C-terminal	Periplasmic protein TonB, links inner and outer membranes
Acidithiobacillus_thiooxidaons_RS19-104.protein_1437.faa	1437	None	None	PF01546	FALSE	amidohydrolase	Metal-dependent amidase/aminoacylase/carboxypeptidase
Acidithiobacillus_thiooxidaons_RS19-104.protein_1438.faa	1438	None	None	None	None	Bacterial extracellular solute-binding proteins, family 5 Middle	ABC-type transport system, periplasmic component
Acidithiobacillus_thiooxidaons_RS19-104.protein_1439.faa	1439	None	None	None	None	Assignment based on BLAST search at the ISFinder database, and proximity to other transposase ORFs	0
Acidithiobacillus_thiooxidaons_RS19-104.protein_1440.faa	1440	None	None	None	None	Rhodopirellula transposase DDE domain	DNA-binding transcriptional regulator, LacI/PurR family
Acidithiobacillus_thiooxidaons_RS19-104.protein_1441.faa	1441	None	K07484 transposase	None	None	PFAM IS66 Orf2 family protein	Transposase
Acidithiobacillus_thiooxidaons_RS19-104.protein_1442.faa	1442	None	None	None	None	PFAM Transposase, IS4-like	IS4 transposase
Acidithiobacillus_thiooxidaons_RS19-104.protein_1443.faa	1443	None	None	None	None	#N/A	0
Acidithiobacillus_thiooxidaons_RS19-104.protein_1444.faa	1444	None	K07486 transposase	None	None	transposase IS116 IS110 IS902 family protein	Transposase
Acidithiobacillus_thiooxidaons_RS19-104.protein_1445.faa	1445	None	None	None	None	#N/A	0
Acidithiobacillus_thiooxidaons_RS19-104.protein_1446.faa	1446	None	None	None	None	crp fnr family	cAMP-binding domain of CRP or a regulatory subunit of cAMP-dependent protein kinases
Acidithiobacillus_thiooxidaons_RS19-104.protein_1447.faa	1447	None	None	None	None	EamA-like transporter family	Permease of the drug/metabolite transporter (DMT) superfamily|ABC-type Zn uptake system ZnuABC, Zn-binding component ZnuA
Acidithiobacillus_thiooxidaons_RS19-104.protein_1448.faa	1448	None	None	None	None	#N/A	0
Acidithiobacillus_thiooxidaons_RS19-104.protein_1449.faa	1449	None	None	None	None	PFAM Transposase, IS4-like	IS4 transposase
Acidithiobacillus_thiooxidaons_RS19-104.protein_1450.faa	1450	None	None	None	None	Histone-like DNA-binding protein which is capable of wrapping DNA to stabilize it, and thus to prevent its denaturation under extreme environmental conditions	Bacterial nucleoid DNA-binding protein
Acidithiobacillus_thiooxidaons_RS19-104.protein_1451.faa	1451	None	None	None	None	0	0
Acidithiobacillus_thiooxidaons_RS19-104.protein_1452.faa	1452	None	None	None	None	0	0
Acidithiobacillus_thiooxidaons_RS19-104.protein_1453.faa	1453	None	None	None	None	#N/A	0
Acidithiobacillus_thiooxidaons_RS19-104.protein_1454.faa	1454	None	None	None	None	similarity to PIR E85625	0
Acidithiobacillus_thiooxidaons_RS19-104.protein_1455.faa	1455	None	K19092 toxin ParE1/3/4	None	None	ParE toxin of type II toxin-antitoxin system, parDE	Plasmid stabilization system protein ParE
Acidithiobacillus_thiooxidaons_RS19-104.protein_1456.faa	1456	None	None	None	None	#N/A	0
Acidithiobacillus_thiooxidaons_RS19-104.protein_1457.faa	1457	None	None	None	None	DDE superfamily endonuclease	Transposase
Acidithiobacillus_thiooxidaons_RS19-104.protein_1458.faa	1458	None	None	None	None	#N/A	0
Acidithiobacillus_thiooxidaons_RS19-104.protein_1459.faa	1459	None	None	None	None	#N/A	0
Acidithiobacillus_thiooxidaons_RS19-104.protein_1460.faa	1460	None	None	None	None	#N/A	0
Acidithiobacillus_thiooxidaons_RS19-104.protein_1461.faa	1461	None	None	None	None	Pfam:Arch_ATPase	Predicted ATPase, archaeal AAA+ ATPase superfamily
Acidithiobacillus_thiooxidaons_RS19-104.protein_1462.faa	1462	None	None	None	None	#N/A	0
Acidithiobacillus_thiooxidaons_RS19-104.protein_1463.faa	1463	None	K04062 osmotically inducible lipoprotein OsmB	None	None	#N/A	0
Acidithiobacillus_thiooxidaons_RS19-104.protein_1464.faa	1464	None	None	None	None	#N/A	0
Acidithiobacillus_thiooxidaons_RS19-104.protein_1465.faa	1465	None	None	None	None	#N/A	0
Acidithiobacillus_thiooxidaons_RS19-104.protein_1466.faa	1466	None	None	None	None	#N/A	0
Acidithiobacillus_thiooxidaons_RS19-104.protein_1467.faa	1467	None	K04062 osmotically inducible lipoprotein OsmB	None	None	#N/A	0
Acidithiobacillus_thiooxidaons_RS19-104.protein_1468.faa	1468	None	None	None	None	#N/A	0
Acidithiobacillus_thiooxidaons_RS19-104.protein_1469.faa	1469	None	None	None	None	Belongs to the resistance-nodulation-cell division (RND) (TC 2.A.6) family	Multidrug efflux pump subunit AcrB
Acidithiobacillus_thiooxidaons_RS19-104.protein_1470.faa	1470	None	None	None	None	Belongs to the membrane fusion protein (MFP) (TC 8.A.1) family	Multidrug efflux pump subunit AcrA (membrane-fusion protein)
Acidithiobacillus_thiooxidaons_RS19-104.protein_1471.faa	1471	None	None	None	None	outer membrane efflux protein	Outer membrane protein TolC
Acidithiobacillus_thiooxidaons_RS19-104.protein_1472.faa	1472	None	K09771 small multidrug resistance family-3 protein	None	None	UPF0060 membrane protein	Uncharacterized inner membrane protein YnfA, drug/metabolite transporter superfamily
Acidithiobacillus_thiooxidaons_RS19-104.protein_1473.faa	1473	None	None	None	None	#N/A	0
Acidithiobacillus_thiooxidaons_RS19-104.protein_1474.faa	1474	None	None	None	None	#N/A	0
Acidithiobacillus_thiooxidaons_RS19-104.protein_1475.faa	1475	None	None	None	None	#N/A	0
Acidithiobacillus_thiooxidaons_RS19-104.protein_1476.faa	1476	None	None	None	None	#N/A	0
Acidithiobacillus_thiooxidaons_RS19-104.protein_1477.faa	1477	None	None	None	None	#N/A	0
Acidithiobacillus_thiooxidaons_RS19-104.protein_1478.faa	1478	None	K09004 uncharacterized protein	None	None	DsrE/DsrF-like family	Intracellular sulfur oxidation protein, DsrE/DsrF family
Acidithiobacillus_thiooxidaons_RS19-104.protein_1479.faa	1479	None	None	None	None	phosphate-selective porin O and P	Phosphate-selective porin
Acidithiobacillus_thiooxidaons_RS19-104.protein_1480.faa	1480	None	None	None	None	Domain of unknown function DUF302	0
Acidithiobacillus_thiooxidaons_RS19-104.protein_1481.faa	1481	None	None	None	None	Protein of unknown function (DUF2892)	0
Acidithiobacillus_thiooxidaons_RS19-104.protein_1482.faa	1482	None	None	None	None	Cytochrome P460	Plastocyanin
Acidithiobacillus_thiooxidaons_RS19-104.protein_1483.faa	1483	None	K09004 uncharacterized protein	None	None	DsrE/DsrF-like family	Intracellular sulfur oxidation protein, DsrE/DsrF family
Acidithiobacillus_thiooxidaons_RS19-104.protein_1484.faa	1484	None	None	None	None	#N/A	0
Acidithiobacillus_thiooxidaons_RS19-104.protein_1485.faa	1485	None	None	None	None	Phosphate-starvation-inducible E	0
Acidithiobacillus_thiooxidaons_RS19-104.protein_1486.faa	1486	None	None	None	None	ADP-ribosylglycohydrolase	ADP-ribosylglycohydrolase
Acidithiobacillus_thiooxidaons_RS19-104.protein_1487.faa	1487	None	None	None	None	DsrE/DsrF-like family	Sulfur relay (sulfurtransferase) complex TusBCD TusD component, DsrE family
Acidithiobacillus_thiooxidaons_RS19-104.protein_1488.faa	1488	None	None	None	None	Major Facilitator Superfamily	Predicted arabinose efflux permease, MFS family
Acidithiobacillus_thiooxidaons_RS19-104.protein_1489.faa	1489	None	None	None	None	helix_turn_helix, Arsenical Resistance Operon Repressor	DNA-binding transcriptional regulator, ArsR family
Acidithiobacillus_thiooxidaons_RS19-104.protein_1490.faa	1490	None	K01069 hydroxyacylglutathione hydrolase [EC:3.1.2.6]	None	None	COG0491 Zn-dependent hydrolases, including glyoxylases	Glyoxylase or a related metal-dependent hydrolase, beta-lactamase superfamily II
Acidithiobacillus_thiooxidaons_RS19-104.protein_1491.faa	1491	None	K04084 thioredoxin:protein disulfide reductase [EC:1.8.4.16]	None	None	Required to facilitate the formation of correct disulfide bonds in some periplasmic proteins and for the assembly of the periplasmic c-type cytochromes. Acts by transferring electrons from cytoplasmic thioredoxin to the periplasm. This transfer involves a cascade of disulfide bond formation and reduction steps	Thiol:disulfide interchange protein
Acidithiobacillus_thiooxidaons_RS19-104.protein_1492.faa	1492	None	K03805 thiol:disulfide interchange protein DsbG	None	None	Thioredoxin-like domain	Protein-disulfide isomerase
Acidithiobacillus_thiooxidaons_RS19-104.protein_1493.faa	1493	None	K03805 thiol:disulfide interchange protein DsbG	None	None	Thioredoxin-like domain	Protein-disulfide isomerase
Acidithiobacillus_thiooxidaons_RS19-104.protein_1494.faa	1494	None	K03805 thiol:disulfide interchange protein DsbG	None	None	Required for disulfide bond formation in some periplasmic proteins. Acts by transferring its disulfide bond to other proteins and is reduced in the process	Protein-disulfide isomerase
Acidithiobacillus_thiooxidaons_RS19-104.protein_1495.faa	1495	None	K07487 transposase	None	None	COG3666 Transposase and inactivated derivatives	Transposase
Acidithiobacillus_thiooxidaons_RS19-104.protein_1496.faa	1496	None	K07494 putative transposase	None	None	DDE superfamily endonuclease	Transposase
Acidithiobacillus_thiooxidaons_RS19-104.protein_1497.faa	1497	None	K07494 putative transposase	None	None	DDE superfamily endonuclease	Transposase
Acidithiobacillus_thiooxidaons_RS19-104.protein_1498.faa	1498	None	None	None	None	0	0
Acidithiobacillus_thiooxidaons_RS19-104.protein_1499.faa	1499	None	None	None	None	#N/A	0
Acidithiobacillus_thiooxidaons_RS19-104.protein_1500.faa	1500	None	K07494 putative transposase	None	None	DDE superfamily endonuclease	Transposase
Acidithiobacillus_thiooxidaons_RS19-104.protein_1501.faa	1501	None	K03670 periplasmic glucans biosynthesis protein	None	None	Periplasmic glucan biosynthesis protein, MdoG	Periplasmic glucans biosynthesis protein
Acidithiobacillus_thiooxidaons_RS19-104.protein_1502.faa	1502	None	None	None	None	#N/A	0
Acidithiobacillus_thiooxidaons_RS19-104.protein_1503.faa	1503	None	None	None	None	#N/A	0
Acidithiobacillus_thiooxidaons_RS19-104.protein_1504.faa	1504	None	None	None	None	0	0
Acidithiobacillus_thiooxidaons_RS19-104.protein_1505.faa	1505	None	K12262 superoxide oxidase [EC:1.10.3.17]	None	None	cytochrome b561	Cytochrome b561
Acidithiobacillus_thiooxidaons_RS19-104.protein_1506.faa	1506	None	K03975 membrane-associated protein	None	None	SNARE associated Golgi protein	Uncharacterized membrane protein DedA, SNARE-associated domain
Acidithiobacillus_thiooxidaons_RS19-104.protein_1507.faa	1507	None	None	None	None	#N/A	0
Acidithiobacillus_thiooxidaons_RS19-104.protein_1508.faa	1508	None	K21498 antitoxin HigA-1	None	None	Helix-turn-helix XRE-family like proteins	Plasmid maintenance system antidote protein VapI, contains XRE-type HTH domain
Acidithiobacillus_thiooxidaons_RS19-104.protein_1509.faa	1509	None	K07334 toxin HigB-1	None	None	RelE-like toxin of type II toxin-antitoxin system HigB	Plasmid maintenance system killer protein
Acidithiobacillus_thiooxidaons_RS19-104.protein_1510.faa	1510	None	K06076 long-chain fatty acid transport protein	None	None	Outer membrane protein transport protein (OMPP1/FadL/TodX)	Long-chain fatty acid transport protein
Acidithiobacillus_thiooxidaons_RS19-104.protein_1511.faa	1511	None	None	None	None	#N/A	0
Acidithiobacillus_thiooxidaons_RS19-104.protein_1512.faa	1512	None	K07112 uncharacterized protein	None	None	Sulphur transport	Uncharacterized membrane protein YedE/YeeE, contains two sulfur transport domains|Uncharacterized membrane protein YedE/YeeE, contains two sulfur transport domains
Acidithiobacillus_thiooxidaons_RS19-104.protein_1513.faa	1513	None	None	None	None	#N/A	0
Acidithiobacillus_thiooxidaons_RS19-104.protein_1514.faa	1514	None	K01576 benzoylformate decarboxylase [EC:4.1.1.7]	None	None	Belongs to the TPP enzyme family	Acetolactate synthase large subunit or other thiamine pyrophosphate-requiring enzyme
Acidithiobacillus_thiooxidaons_RS19-104.protein_1515.faa	1515	None	K07090 uncharacterized protein	None	None	Sulfite exporter TauE/SafE	Uncharacterized membrane protein YfcA
Acidithiobacillus_thiooxidaons_RS19-104.protein_1516.faa	1516	None	None	None	None	Rhodanese Homology Domain	Rhodanese-related sulfurtransferase
Acidithiobacillus_thiooxidaons_RS19-104.protein_1517.faa	1517	None	K21908 membrane protein HdeD	None	None	Short repeat of unknown function (DUF308)	Uncharacterized membrane protein HdeD, DUF308 family
Acidithiobacillus_thiooxidaons_RS19-104.protein_1518.faa	1518	None	K03281 chloride channel protein, CIC family	None	None	Chloride channel	H+/Cl- antiporter ClcA
Acidithiobacillus_thiooxidaons_RS19-104.protein_1519.faa	1519	None	K02437 glycine cleavage system H protein	None	None	The glycine cleavage system catalyzes the degradation of glycine. The H protein shuttles the methylamine group of glycine from the P protein to the T protein	Glycine cleavage system H protein (lipoate-binding)
Acidithiobacillus_thiooxidaons_RS19-104.protein_1520.faa	1520	None	None	None	None	Hemerythrin HHE cation binding domain	Hemerythrin superfamily protein
Acidithiobacillus_thiooxidaons_RS19-104.protein_1521.faa	1521	None	None	None	None	Thioredoxin domain	Thiol-disulfide isomerase or thioredoxin
Acidithiobacillus_thiooxidaons_RS19-104.protein_1522.faa	1522	None	K21023 diguanylate cyclase [EC:2.7.7.65]	None	None	Putative diguanylate phosphodiesterase	GAF domain|Transcriptional regulator containing PAS, AAA-type ATPase, and DNA-binding Fis domains|Predicted signal transduction protein containing a membrane domain, an EAL and a GGDEF domain
Acidithiobacillus_thiooxidaons_RS19-104.protein_1523.faa	1523	None	K03446 MFS transporter, DHA2 family, multidrug resistance protein	None	None	Major Facilitator Superfamily	Predicted arabinose efflux permease, MFS family
Acidithiobacillus_thiooxidaons_RS19-104.protein_1524.faa	1524	None	None	None	None	Metallo-beta-lactamase superfamily	Flavorubredoxin
Acidithiobacillus_thiooxidaons_RS19-104.protein_1525.faa	1525	None	None	None	None	0	0
Acidithiobacillus_thiooxidaons_RS19-104.protein_1526.faa	1526	None	K21023 diguanylate cyclase [EC:2.7.7.65]	None	None	Putative diguanylate phosphodiesterase	GAF domain|Transcriptional regulator containing PAS, AAA-type ATPase, and DNA-binding Fis domains|Predicted signal transduction protein containing a membrane domain, an EAL and a GGDEF domain
Acidithiobacillus_thiooxidaons_RS19-104.protein_1527.faa	1527	None	K09004 uncharacterized protein	None	None	DsrE/DsrF-like family	Intracellular sulfur oxidation protein, DsrE/DsrF family
Acidithiobacillus_thiooxidaons_RS19-104.protein_1528.faa	1528	None	None	None	None	#N/A	0
Acidithiobacillus_thiooxidaons_RS19-104.protein_1529.faa	1529	None	K07090 uncharacterized protein	None	None	Sulfite exporter TauE/SafE	Uncharacterized membrane protein YfcA
Acidithiobacillus_thiooxidaons_RS19-104.protein_1530.faa	1530	None	K01007 pyruvate, water dikinase [EC:2.7.9.2]	None	None	Catalyzes the phosphorylation of pyruvate to phosphoenolpyruvate	Phosphoenolpyruvate synthase/pyruvate phosphate dikinase|Phosphoenolpyruvate-protein kinase (PTS system EI component in bacteria)
Acidithiobacillus_thiooxidaons_RS19-104.protein_1531.faa	1531	None	K07487 transposase	None	None	COG3666 Transposase and inactivated derivatives	Transposase
Acidithiobacillus_thiooxidaons_RS19-104.protein_1532.faa	1532	None	None	None	None	#N/A	0
Acidithiobacillus_thiooxidaons_RS19-104.protein_1533.faa	1533	None	K07323 phospholipid transport system substrate-binding protein	None	None	toluene tolerance	ABC-type transporter Mla maintaining outer membrane lipid asymmetry, periplasmic MlaC component
Acidithiobacillus_thiooxidaons_RS19-104.protein_1534.faa	1534	None	K03778 D-lactate dehydrogenase [EC:1.1.1.28]	None	None	D-isomer specific 2-hydroxyacid dehydrogenase	Lactate dehydrogenase or related 2-hydroxyacid dehydrogenase
Acidithiobacillus_thiooxidaons_RS19-104.protein_1535.faa	1535	None	None	None	None	0	0
Acidithiobacillus_thiooxidaons_RS19-104.protein_1536.faa	1536	None	None	None	None	L,D-transpeptidase catalytic domain	Lipoprotein-anchoring transpeptidase ErfK/SrfK
Acidithiobacillus_thiooxidaons_RS19-104.protein_1537.faa	1537	None	None	None	None	Peptidase family M48	Zn-dependent protease with chaperone function
Acidithiobacillus_thiooxidaons_RS19-104.protein_1538.faa	1538	None	K02114 F-type H+-transporting ATPase subunit epsilon	None	None	Produces ATP from ADP in the presence of a proton gradient across the membrane	FoF1-type ATP synthase, epsilon subunit
Acidithiobacillus_thiooxidaons_RS19-104.protein_1539.faa	1539	None	K07493 putative transposase	None	None	Transposase, Mutator family	Transposase (or an inactivated derivative)
Acidithiobacillus_thiooxidaons_RS19-104.protein_1540.faa	1540	None	None	None	None	0	0
Acidithiobacillus_thiooxidaons_RS19-104.protein_1541.faa	1541	None	None	None	None	Natural resistance-associated macrophage protein	Mn2+ and Fe2+ transporters of the NRAMP family
Acidithiobacillus_thiooxidaons_RS19-104.protein_1542.faa	1542	None	None	None	None	#N/A	0
Acidithiobacillus_thiooxidaons_RS19-104.protein_1543.faa	1543	None	K07491 putative transposase	None	None	PFAM Transposase	REP element-mobilizing transposase RayT
Acidithiobacillus_thiooxidaons_RS19-104.protein_1544.faa	1544	None	K07486 transposase	None	None	transposase IS116 IS110 IS902 family protein	Transposase
Acidithiobacillus_thiooxidaons_RS19-104.protein_1545.faa	1545	None	None	None	None	0	0
Acidithiobacillus_thiooxidaons_RS19-104.protein_1546.faa	1546	None	None	None	None	#N/A	0
Acidithiobacillus_thiooxidaons_RS19-104.protein_1547.faa	1547	None	K09705 uncharacterized protein	None	None	Cupin superfamily (DUF985)	Predicted sugar epimerase, cupin superfamily
Acidithiobacillus_thiooxidaons_RS19-104.protein_1548.faa	1548	None	None	None	None	Belongs to the 'phage' integrase family	Integrase
Acidithiobacillus_thiooxidaons_RS19-104.protein_1549.faa	1549	None	None	None	None	Belongs to the 'phage' integrase family	Integrase
Acidithiobacillus_thiooxidaons_RS19-104.protein_1550.faa	1550	None	K07301 cation:H+ antiporter	None	None	Sodium calcium exchanger	Ca2+/Na+ antiporter
Acidithiobacillus_thiooxidaons_RS19-104.protein_1551.faa	1551	None	None	None	None	0	0
Acidithiobacillus_thiooxidaons_RS19-104.protein_1552.faa	1552	None	K05592 ATP-dependent RNA helicase DeaD [EC:3.6.4.13]	None	None	DEAD-box RNA helicase involved in various cellular processes at low temperature, including ribosome biogenesis, mRNA degradation and translation initiation	Superfamily II DNA and RNA helicase
Acidithiobacillus_thiooxidaons_RS19-104.protein_1553.faa	1553	None	K03704 cold shock protein	None	None	PFAM Cold-shock protein, DNA-binding	Cold shock protein, CspA family
Acidithiobacillus_thiooxidaons_RS19-104.protein_1554.faa	1554	None	None	None	None	Rhodopirellula transposase DDE domain	DNA-binding transcriptional regulator, LacI/PurR family
Acidithiobacillus_thiooxidaons_RS19-104.protein_1555.faa	1555	None	K07473 DNA-damage-inducible protein J	None	None	RelB antitoxin	Antitoxin component of the RelBE or YafQ-DinJ toxin-antitoxin module
Acidithiobacillus_thiooxidaons_RS19-104.protein_1556.faa	1556	None	None	None	None	oxidoreductase activity	0
Acidithiobacillus_thiooxidaons_RS19-104.protein_1557.faa	1557	None	None	None	None	Domain of unknown function DUF29	0
Acidithiobacillus_thiooxidaons_RS19-104.protein_1558.faa	1558	None	None	None	None	Protein of unknown function (DUF2283)	Uncharacterized protein YuzE
Acidithiobacillus_thiooxidaons_RS19-104.protein_1559.faa	1559	None	None	None	None	#N/A	0
Acidithiobacillus_thiooxidaons_RS19-104.protein_1560.faa	1560	None	None	None	None	0	0
Acidithiobacillus_thiooxidaons_RS19-104.protein_1561.faa	1561	None	None	None	None	0	0
Acidithiobacillus_thiooxidaons_RS19-104.protein_1562.faa	1562	None	None	None	None	Protein required for attachment to host cells	Protein required for attachment to host cells
Acidithiobacillus_thiooxidaons_RS19-104.protein_1563.faa	1563	None	None	None	None	#N/A	0
Acidithiobacillus_thiooxidaons_RS19-104.protein_1564.faa	1564	None	K02238 competence protein ComEC	None	None	Domain of unknown function (DUF4131)	Predicted membrane metal-binding protein
Acidithiobacillus_thiooxidaons_RS19-104.protein_1565.faa	1565	None	K03561 biopolymer transport protein ExbB	None	None	MotA TolQ ExbB proton channel	Biopolymer transport protein ExbB/TolQ
Acidithiobacillus_thiooxidaons_RS19-104.protein_1566.faa	1566	None	K03559 biopolymer transport protein ExbD	None	None	Biopolymer transport protein ExbD TolR	Biopolymer transport protein ExbD
Acidithiobacillus_thiooxidaons_RS19-104.protein_1567.faa	1567	None	None	None	None	Domain of unknown function (DUF374)	Uncharacterized conserved protein, lysophospholipid acyltransferase (LPLAT) superfamily
Acidithiobacillus_thiooxidaons_RS19-104.protein_1568.faa	1568	None	None	None	None	0	0
Acidithiobacillus_thiooxidaons_RS19-104.protein_1569.faa	1569	None	K00912 tetraacyldisaccharide 4'-kinase [EC:2.7.1.130]	None	None	Transfers the gamma-phosphate of ATP to the 4'-position of a tetraacyldisaccharide 1-phosphate intermediate (termed DS-1- P) to form tetraacyldisaccharide 1,4'-bis-phosphate (lipid IVA)	Tetraacyldisaccharide-1-P 4'-kinase
Acidithiobacillus_thiooxidaons_RS19-104.protein_1570.faa	1570	None	K09791 uncharacterized protein	None	None	Belongs to the UPF0434 family	Uncharacterized conserved protein YbaR, Trm112 family
Acidithiobacillus_thiooxidaons_RS19-104.protein_1571.faa	1571	None	K00979 3-deoxy-manno-octulosonate cytidylyltransferase (CMP-KDO synthetase) [EC:2.7.7.38]	None	None	Activates KDO (a required 8-carbon sugar) for incorporation into bacterial lipopolysaccharide in Gram-negative bacteria	CMP-2-keto-3-deoxyoctulosonic acid synthetase
Acidithiobacillus_thiooxidaons_RS19-104.protein_1572.faa	1572	None	K01507 inorganic pyrophosphatase [EC:3.6.1.1]	None	None	Catalyzes the hydrolysis of inorganic pyrophosphate (PPi) forming two phosphate ions	Inorganic pyrophosphatase
Acidithiobacillus_thiooxidaons_RS19-104.protein_1573.faa	1573	None	None	None	None	0	0
Acidithiobacillus_thiooxidaons_RS19-104.protein_1574.faa	1574	None	K24158 thioredoxin-dependent peroxiredoxin [EC:1.11.1.24]	None	None	C-terminal domain of 1-Cys peroxiredoxin	Alkyl hydroperoxide reductase subunit AhpC (peroxiredoxin)
Acidithiobacillus_thiooxidaons_RS19-104.protein_1575.faa	1575	None	K01951 GMP synthase (glutamine-hydrolysing) [EC:6.3.5.2]	None	None	Glutamine amidotransferase class-I	GMP synthase - Glutamine amidotransferase domain
Acidithiobacillus_thiooxidaons_RS19-104.protein_1576.faa	1576	None	K08997 serine/tyrosine/threonine adenylyltransferase [EC:2.7.7.-]	None	None	Belongs to the UPF0061 (SELO) family	Uncharacterized conserved protein YdiU, UPF0061 family
Acidithiobacillus_thiooxidaons_RS19-104.protein_1577.faa	1577	None	K03694 ATP-dependent Clp protease ATP-binding subunit ClpA	None	None	ATP-dependent Clp protease, ATP-binding subunit clpA	ATP-dependent Clp protease ATP-binding subunit ClpA
Acidithiobacillus_thiooxidaons_RS19-104.protein_1578.faa	1578	None	K06891 ATP-dependent Clp protease adaptor protein ClpS	None	None	Involved in the modulation of the specificity of the ClpAP-mediated ATP-dependent protein degradation	ATP-dependent Clp protease adapter protein ClpS
Acidithiobacillus_thiooxidaons_RS19-104.protein_1579.faa	1579	None	K03769 peptidyl-prolyl cis-trans isomerase C [EC:5.2.1.8]	None	None	PPIC-type PPIASE domain	Parvulin-like peptidyl-prolyl isomerase
Acidithiobacillus_thiooxidaons_RS19-104.protein_1580.faa	1580	None	K03152 protein deglycase [EC:3.5.1.124]	PF01965	FALSE	DJ-1/PfpI family	Putative intracellular protease/amidase
Acidithiobacillus_thiooxidaons_RS19-104.protein_1581.faa	1581	None	K03797 carboxyl-terminal processing protease [EC:3.4.21.102]	PF03572	FALSE	Belongs to the peptidase S41A family	C-terminal processing protease CtpA/Prc, contains a PDZ domain
Acidithiobacillus_thiooxidaons_RS19-104.protein_1582.faa	1582	None	K22719 murein hydrolase activator	PF01551	FALSE	Peptidase family M23	Septal ring factor EnvC, activator of murein hydrolases AmiA and AmiB
Acidithiobacillus_thiooxidaons_RS19-104.protein_1583.faa	1583	None	K15633 2,3-bisphosphoglycerate-independent phosphoglycerate mutase [EC:5.4.2.12]	None	None	Catalyzes the interconversion of 2-phosphoglycerate and 3-phosphoglycerate	Phosphoglycerate mutase (BPG-independent, AlkP superfamily)
Acidithiobacillus_thiooxidaons_RS19-104.protein_1584.faa	1584	GT35	K00688 glycogen phosphorylase [EC:2.4.1.1]	None	None	Phosphorylase is an important allosteric enzyme in carbohydrate metabolism. Enzymes from different sources differ in their regulatory mechanisms and in their natural substrates. However, all known phosphorylases share catalytic and structural properties	Glucan phosphorylase
Acidithiobacillus_thiooxidaons_RS19-104.protein_1585.faa	1585	None	None	None	None	Rhodanese Homology Domain	Rhodanese-related sulfurtransferase
Acidithiobacillus_thiooxidaons_RS19-104.protein_1586.faa	1586	None	K00856 adenosine kinase [EC:2.7.1.20]	None	None	pfkB family carbohydrate kinase	Sugar or nucleoside kinase, ribokinase family
Acidithiobacillus_thiooxidaons_RS19-104.protein_1587.faa	1587	None	None	None	None	0	0
Acidithiobacillus_thiooxidaons_RS19-104.protein_1588.faa	1588	None	K00789 S-adenosylmethionine synthetase [EC:2.5.1.6]	None	None	Catalyzes the formation of S-adenosylmethionine (AdoMet) from methionine and ATP. The overall synthetic reaction is composed of two sequential steps, AdoMet formation and the subsequent tripolyphosphate hydrolysis which occurs prior to release of AdoMet from the enzyme	S-adenosylmethionine synthetase
Acidithiobacillus_thiooxidaons_RS19-104.protein_1589.faa	1589	None	K01251 adenosylhomocysteinase [EC:3.3.1.1]	None	None	May play a key role in the regulation of the intracellular concentration of adenosylhomocysteine	S-adenosylhomocysteine hydrolase
Acidithiobacillus_thiooxidaons_RS19-104.protein_1590.faa	1590	None	K00297 methylenetetrahydrofolate reductase (NADPH) [EC:1.5.1.20]	None	None	Methylenetetrahydrofolate reductase	5,10-methylenetetrahydrofolate reductase
Acidithiobacillus_thiooxidaons_RS19-104.protein_1591.faa	1591	None	K00855 phosphoribulokinase [EC:2.7.1.19]	None	None	Phosphoribulokinase / Uridine kinase family	Phosphoribulokinase
Acidithiobacillus_thiooxidaons_RS19-104.protein_1592.faa	1592	None	None	None	None	Protein of unknown function (DUF3034)	0
Acidithiobacillus_thiooxidaons_RS19-104.protein_1593.faa	1593	None	K06886 hemoglobin	None	None	Bacterial-like globin	Truncated hemoglobin YjbI
Acidithiobacillus_thiooxidaons_RS19-104.protein_1594.faa	1594	None	None	None	None	Belongs to the ompA family	Outer membrane protein OmpA and related peptidoglycan-associated (lipo)proteins
Acidithiobacillus_thiooxidaons_RS19-104.protein_1595.faa	1595	None	None	None	None	#N/A	0
Acidithiobacillus_thiooxidaons_RS19-104.protein_1596.faa	1596	None	None	None	None	#N/A	0
Acidithiobacillus_thiooxidaons_RS19-104.protein_1597.faa	1597	None	None	None	None	Specific class of high-redox-potential 4Fe-4S ferredoxins. Functions in anaerobic electron transport in most purple and in some other photosynthetic bacteria and in at least one genus (Paracoccus) of halophilic, denitrifying bacteria	0
Acidithiobacillus_thiooxidaons_RS19-104.protein_1598.faa	1598	None	None	None	None	0	0
Acidithiobacillus_thiooxidaons_RS19-104.protein_1598.faa	1599	None	K17218 sulfide:quinone oxidoreductase [EC:1.8.5.4]	None	None	PFAM FAD-dependent pyridine nucleotide-disulphide oxidoreductase	NADPH-dependent 2,4-dienoyl-CoA reductase, sulfur reductase, or a related oxidoreductase
Acidithiobacillus_thiooxidaons_RS19-104.protein_1600.faa	1600	None	K04085 tRNA 2-thiouridine synthesizing protein A [EC:2.8.1.-]	None	None	Belongs to the sulfur carrier protein TusA family	TusA-related sulfurtransferase
Acidithiobacillus_thiooxidaons_RS19-104.protein_1601.faa	1601	None	None	None	None	DsrE/DsrF/DrsH-like family	Peroxiredoxin family protein
Acidithiobacillus_thiooxidaons_RS19-104.protein_1602.faa	1602	None	None	None	None	PAS fold	Transcriptional regulator containing PAS, AAA-type ATPase, and DNA-binding Fis domains
Acidithiobacillus_thiooxidaons_RS19-104.protein_1603.faa	1603	None	K01649 2-isopropylmalate synthase [EC:2.3.3.13]	None	None	Catalyzes the condensation of the acetyl group of acetyl-CoA with 3-methyl-2-oxobutanoate (2-oxoisovalerate) to form 3-carboxy-3-hydroxy-4-methylpentanoate (2-isopropylmalate)	Isopropylmalate/homocitrate/citramalate synthases
Acidithiobacillus_thiooxidaons_RS19-104.protein_1604.faa	1604	None	None	None	None	Thioredoxin	Thiol-disulfide isomerase or thioredoxin
Acidithiobacillus_thiooxidaons_RS19-104.protein_1605.faa	1605	None	K03806 N-acetyl-anhydromuramoyl-L-alanine amidase [EC:3.5.1.28]	None	None	Ami_2	N-acetyl-anhydromuramyl-L-alanine amidase AmpD
Acidithiobacillus_thiooxidaons_RS19-104.protein_1606.faa	1606	None	None	None	None	Transcriptional regulator	Bacterial effector-binding domain
Acidithiobacillus_thiooxidaons_RS19-104.protein_1607.faa	1607	None	K09765 epoxyqueuosine reductase [EC:1.17.99.6]	None	None	Catalyzes the conversion of epoxyqueuosine (oQ) to queuosine (Q), which is a hypermodified base found in the wobble positions of tRNA(Asp), tRNA(Asn), tRNA(His) and tRNA(Tyr)	Predicted ATPase, Adenine nucleotide alpha hydrolases (AANH) superfamily
Acidithiobacillus_thiooxidaons_RS19-104.protein_1608.faa	1608	None	K01724 4a-hydroxytetrahydrobiopterin dehydratase [EC:4.2.1.96]	None	None	Pterin 4 alpha carbinolamine dehydratase	Pterin-4a-carbinolamine dehydratase
Acidithiobacillus_thiooxidaons_RS19-104.protein_1609.faa	1609	None	None	None	None	0	0
Acidithiobacillus_thiooxidaons_RS19-104.protein_1610.faa	1610	None	K03389 heterodisulfide reductase subunit B2 [EC:1.8.7.3 1.8.98.4 1.8.98.5 1.8.98.6]	None	None	Cysteine-rich domain	Heterodisulfide reductase, subunit B
Acidithiobacillus_thiooxidaons_RS19-104.protein_1611.faa	1611	None	None	None	None	0	0
Acidithiobacillus_thiooxidaons_RS19-104.protein_1612.faa	1612	None	None	None	None	Belongs to the RimK family	Glutathione synthase/RimK-type ligase, ATP-grasp superfamily
Acidithiobacillus_thiooxidaons_RS19-104.protein_1613.faa	1613	None	K00655 1-acyl-sn-glycerol-3-phosphate acyltransferase [EC:2.3.1.51]	None	None	Acyltransferase	1-acyl-sn-glycerol-3-phosphate acyltransferase
Acidithiobacillus_thiooxidaons_RS19-104.protein_1614.faa	1614	None	K03273 D-glycero-D-manno-heptose 1,7-bisphosphate phosphatase [EC:3.1.3.82 3.1.3.83]	None	None	D,D-heptose 1,7-bisphosphate phosphatase	Histidinol phosphatase or a related phosphatase
Acidithiobacillus_thiooxidaons_RS19-104.protein_1615.faa	1615	None	K01879 glycyl-tRNA synthetase beta chain [EC:6.1.1.14]	None	None	Glycyl-tRNA synthetase beta subunit	Glycyl-tRNA synthetase, beta subunit
Acidithiobacillus_thiooxidaons_RS19-104.protein_1616.faa	1616	None	K01878 glycyl-tRNA synthetase alpha chain [EC:6.1.1.14]	None	None	Glycyl-tRNA synthetase alpha subunit	Glycyl-tRNA synthetase, alpha subunit
Acidithiobacillus_thiooxidaons_RS19-104.protein_1617.faa	1617	None	K07131 uncharacterized protein	None	None	Roadblock LC7 family protein	Predicted regulator of Ras-like GTPase activity, Roadblock/LC7/MglB family
Acidithiobacillus_thiooxidaons_RS19-104.protein_1618.faa	1618	None	None	None	None	0	0
Acidithiobacillus_thiooxidaons_RS19-104.protein_1619.faa	1619	None	K06945 uncharacterized protein	None	None	small GTP-binding protein	Signal recognition particle receptor subunit beta, a GTPase
Acidithiobacillus_thiooxidaons_RS19-104.protein_1620.faa	1620	None	None	None	None	0	0
Acidithiobacillus_thiooxidaons_RS19-104.protein_1621.faa	1621	None	None	None	None	Tfp pilus assembly protein FimV	Tfp pilus assembly protein FimV
Acidithiobacillus_thiooxidaons_RS19-104.protein_1622.faa	1622	None	None	None	None	0	0
Acidithiobacillus_thiooxidaons_RS19-104.protein_1623.faa	1623	None	None	None	None	L,D-transpeptidase catalytic domain	Lipoprotein-anchoring transpeptidase ErfK/SrfK
Acidithiobacillus_thiooxidaons_RS19-104.protein_1624.faa	1624	None	None	None	None	DUF218 domain	Uncharacterized SAM-binding protein YcdF, DUF218 family
Acidithiobacillus_thiooxidaons_RS19-104.protein_1625.faa	1625	None	K03644 lipoyl synthase [EC:2.8.1.8]	None	None	Catalyzes the radical-mediated insertion of two sulfur atoms into the C-6 and C-8 positions of the octanoyl moiety bound to the lipoyl domains of lipoate-dependent enzymes, thereby converting the octanoylated domains into lipoylated derivatives	Lipoate synthase
Acidithiobacillus_thiooxidaons_RS19-104.protein_1626.faa	1626	None	K03801 lipoyl(octanoyl) transferase [EC:2.3.1.181]	None	None	Catalyzes the transfer of endogenously produced octanoic acid from octanoyl-acyl-carrier-protein onto the lipoyl domains of lipoate-dependent enzymes. Lipoyl-ACP can also act as a substrate although octanoyl-ACP is likely to be the physiological substrate	Lipoate-protein ligase B
Acidithiobacillus_thiooxidaons_RS19-104.protein_1627.faa	1627	None	K09158 uncharacterized protein	None	None	Protein of unknown function (DUF493)	0
Acidithiobacillus_thiooxidaons_RS19-104.protein_1628.faa	1628	None	K07258 serine-type D-Ala-D-Ala carboxypeptidase (penicillin-binding protein 5/6) [EC:3.4.16.4]	PF00768	FALSE	Belongs to the peptidase S11 family	D-alanyl-D-alanine carboxypeptidase
Acidithiobacillus_thiooxidaons_RS19-104.protein_1629.faa	1629	None	K05837 rod shape determining protein RodA	None	None	Peptidoglycan polymerase that is essential for cell wall elongation	Bacterial cell division protein FtsW, lipid II flippase
Acidithiobacillus_thiooxidaons_RS19-104.protein_1630.faa	1630	None	K03571 rod shape-determining protein MreD	None	None	shape-determining protein MreD	Cell shape-determining protein MreD
Acidithiobacillus_thiooxidaons_RS19-104.protein_1631.faa	1631	None	K03570 rod shape-determining protein MreC	None	None	Involved in formation and maintenance of cell shape	Cell shape-determining protein MreC
Acidithiobacillus_thiooxidaons_RS19-104.protein_1632.faa	1632	None	K03569 rod shape-determining protein MreB and related proteins	None	None	Actin	Actin-like ATPase involved in cell morphogenesis
Acidithiobacillus_thiooxidaons_RS19-104.protein_1633.faa	1633	None	K17224 S-sulfosulfanyl-L-cysteine sulfohydrolase [EC:3.1.6.20]	None	None	5'-nucleotidase, C-terminal domain (SoxB)	2',3'-cyclic-nucleotide 2'-phosphodiesterase/5'- or 3'-nucleotidase, 5'-nucleotidase family
Acidithiobacillus_thiooxidaons_RS19-104.protein_1634.faa	1634	None	None	None	None	Domain of unknown function DUF302	Uncharacterized conserved protein, DUF302 family
Acidithiobacillus_thiooxidaons_RS19-104.protein_1635.faa	1635	None	K17222 L-cysteine S-thiosulfotransferase [EC:2.8.5.2]	None	None	C-type monoheme cytochrome, which is part of the SoxAX cytochrome complex involved in sulfur oxidation. The SoxAX complex catalyzes the formation of a heterodisulfide bond between the conserved cysteine residue on a sulfur carrier SoxYZ complex subunit SoxY and thiosulfate or other inorganic sulfur substrates. This leads to the intermediary formation of conspicuous sulfur globules inside of the c…	Cytochrome c
Acidithiobacillus_thiooxidaons_RS19-104.protein_1636.faa	1636	None	K17227 sulfur-oxidizing protein SoxZ	None	None	Sulphur oxidation protein SoxZ	0
Acidithiobacillus_thiooxidaons_RS19-104.protein_1637.faa	1637	None	K17226 sulfur-oxidizing protein SoxY	None	None	Sulfur oxidation protein SoxY	Predicted secreted protein
Acidithiobacillus_thiooxidaons_RS19-104.protein_1638.faa	1638	None	K17223 L-cysteine S-thiosulfotransferase [EC:2.8.5.2]	None	None	Cytochrome C oxidase, cbb3-type, subunit III (soxX)	Cytochrome c, mono- and diheme variants
Acidithiobacillus_thiooxidaons_RS19-104.protein_1639.faa	1639	None	K07714 two-component system, NtrC family, response regulator AtoC	None	None	Bacterial regulatory protein, Fis family	DNA-binding transcriptional response regulator, NtrC family, contains REC, AAA-type ATPase, and a Fis-type DNA-binding domains
Acidithiobacillus_thiooxidaons_RS19-104.protein_1640.faa	1640	None	None	None	None	His Kinase A (phosphoacceptor) domain	Signal transduction histidine kinase regulating C4-dicarboxylate transport system
Acidithiobacillus_thiooxidaons_RS19-104.protein_1641.faa	1641	None	K02044 phosphonate transport system substrate-binding protein	None	None	ABC transporter, phosphonate, periplasmic substrate-binding protein	ABC-type phosphate/phosphonate transport system, periplasmic component|ABC-type phosphate/phosphonate transport system, periplasmic component
Acidithiobacillus_thiooxidaons_RS19-104.protein_1642.faa	1642	None	K03637 cyclic pyranopterin monophosphate synthase [EC:4.6.1.17]	None	None	Catalyzes the conversion of (8S)-3',8-cyclo-7,8- dihydroguanosine 5'-triphosphate to cyclic pyranopterin monophosphate (cPMP)	Molybdenum cofactor biosynthesis enzyme
Acidithiobacillus_thiooxidaons_RS19-104.protein_1643.faa	1643	None	None	None	None	0	0
Acidithiobacillus_thiooxidaons_RS19-104.protein_1644.faa	1644	None	K21307 sulfite dehydrogenase (quinone) subunit SoeA [EC:1.8.5.6]	None	None	Molybdopterin oxidoreductase Fe4S4 domain	Anaerobic selenocysteine-containing dehydrogenase|Anaerobic selenocysteine-containing dehydrogenase
Acidithiobacillus_thiooxidaons_RS19-104.protein_1645.faa	1645	None	K21308 sulfite dehydrogenase (quinone) subunit SoeB	None	None	4Fe-4S binding domain	Fe-S-cluster-containing dehydrogenase component
Acidithiobacillus_thiooxidaons_RS19-104.protein_1646.faa	1646	None	K21309 sulfite dehydrogenase (quinone) subunit SoeC	None	None	DMSO reductase anchor subunit (DmsC)	DMSO reductase anchor subunit
Acidithiobacillus_thiooxidaons_RS19-104.protein_1647.faa	1647	None	K03639 GTP 3',8-cyclase [EC:4.1.99.22]	None	None	Catalyzes the cyclization of GTP to (8S)-3',8-cyclo-7,8- dihydroguanosine 5'-triphosphate	Molybdenum cofactor biosynthesis enzyme MoaA
Acidithiobacillus_thiooxidaons_RS19-104.protein_1648.faa	1648	None	None	None	None	Rhodanese Homology Domain	Rhodanese-related sulfurtransferase
Acidithiobacillus_thiooxidaons_RS19-104.protein_1649.faa	1649	None	K04085 tRNA 2-thiouridine synthesizing protein A [EC:2.8.1.-]	None	None	Belongs to the sulfur carrier protein TusA family	TusA-related sulfurtransferase
Acidithiobacillus_thiooxidaons_RS19-104.protein_1650.faa	1650	None	K07092 uncharacterized protein	None	None	DsrE/DsrF/DrsH-like family	Peroxiredoxin family protein
Acidithiobacillus_thiooxidaons_RS19-104.protein_1651.faa	1651	None	K22482 heterodisulfide reductase subunit C1 [EC:1.8.7.3]	None	None	4Fe-4S dicluster domain	Heterodisulfide reductase, subunit C
Acidithiobacillus_thiooxidaons_RS19-104.protein_1652.faa	1652	None	K03389 heterodisulfide reductase subunit B2 [EC:1.8.7.3 1.8.98.4 1.8.98.5 1.8.98.6]	None	None	Cysteine-rich domain	Heterodisulfide reductase, subunit B
Acidithiobacillus_thiooxidaons_RS19-104.protein_1653.faa	1653	None	None	None	None	FAD dependent oxidoreductase	Heterodisulfide reductase, subunit A (polyferredoxin)|Heterodisulfide reductase, subunit A (polyferredoxin)
Acidithiobacillus_thiooxidaons_RS19-104.protein_1654.faa	1654	None	None	None	None	0	0
Acidithiobacillus_thiooxidaons_RS19-104.protein_1655.faa	1655	None	K03390 heterodisulfide reductase subunit C2 [EC:1.8.7.3 1.8.98.4 1.8.98.5 1.8.98.6]	None	None	4Fe-4S dicluster domain	Heterodisulfide reductase, subunit C
Acidithiobacillus_thiooxidaons_RS19-104.protein_1656.faa	1656	None	K03389 heterodisulfide reductase subunit B2 [EC:1.8.7.3 1.8.98.4 1.8.98.5 1.8.98.6]	None	None	Cysteine-rich domain	Heterodisulfide reductase, subunit B
Acidithiobacillus_thiooxidaons_RS19-104.protein_1657.faa	1657	None	K02437 glycine cleavage system H protein	None	None	Glycine cleavage H-protein	Glycine cleavage system H protein (lipoate-binding)
Acidithiobacillus_thiooxidaons_RS19-104.protein_1658.faa	1658	None	K07092 uncharacterized protein	None	None	DsrE/DsrF-like family	Predicted peroxiredoxin
Acidithiobacillus_thiooxidaons_RS19-104.protein_1659.faa	1659	None	K02437 glycine cleavage system H protein	None	None	The glycine cleavage system catalyzes the degradation of glycine. The H protein shuttles the methylamine group of glycine from the P protein to the T protein	Glycine cleavage system H protein (lipoate-binding)
Acidithiobacillus_thiooxidaons_RS19-104.protein_1660.faa	1660	None	K09711 lipoyl synthase	None	None	Elongator protein 3, MiaB family, Radical SAM	Uncharacterized protein, radical SAM superfamily
Acidithiobacillus_thiooxidaons_RS19-104.protein_1661.faa	1661	None	None	None	None	Catalyzes both the ATP-dependent activation of exogenously supplied lipoate to lipoyl-AMP and the transfer of the activated lipoyl onto the lipoyl domains of lipoate-dependent enzymes	Lipoate-protein ligase A
Acidithiobacillus_thiooxidaons_RS19-104.protein_1662.faa	1662	None	K17830 digeranylgeranylglycerophospholipid reductase [EC:1.3.1.101 1.3.7.11]	None	None	FAD binding domain	Dehydrogenase (flavoprotein)
Acidithiobacillus_thiooxidaons_RS19-104.protein_1663.faa	1663	None	K24689 lipoyl synthase	None	None	Elongator protein 3, MiaB family, Radical SAM	Biotin synthase-related protein, radical SAM superfamily
Acidithiobacillus_thiooxidaons_RS19-104.protein_1664.faa	1664	None	K06076 long-chain fatty acid transport protein	None	None	Outer membrane protein transport protein (OMPP1/FadL/TodX)	Long-chain fatty acid transport protein
Acidithiobacillus_thiooxidaons_RS19-104.protein_1665.faa+'[DSMZ14887_aerobic_043021.xlsx]04-30-21'!$A$497:$B$1667	1665	None	None	None	None	0	0
Acidithiobacillus_thiooxidaons_RS19-104.protein_1666.faa	1666	None	None	None	None	PFAM biotin lipoate A B protein ligase	Lipoate-protein ligase A
Acidithiobacillus_thiooxidaons_RS19-104.protein_1667.faa	1667	None	None	None	None	0	0
Acidithiobacillus_thiooxidaons_RS19-104.protein_1668.faa	1668	None	None	None	None	0	0
Acidithiobacillus_thiooxidaons_RS19-104.protein_1669.faa	1669	None	None	None	None	0	0
Acidithiobacillus_thiooxidaons_RS19-104.protein_1670.faa	1670	None	K04748 nitric oxide reductase NorQ protein	None	None	PFAM ATPase associated with various cellular activities	MoxR-like ATPase
Acidithiobacillus_thiooxidaons_RS19-104.protein_1671.faa	1671	None	K02448 nitric oxide reductase NorD protein	None	None	von Willebrand factor (vWF) type A domain	Nitric oxide reductase activation protein
Acidithiobacillus_thiooxidaons_RS19-104.protein_1672.faa	1672	None	K04768 acetoin utilization protein AcuC	None	None	Histone deacetylase domain	Acetoin utilization deacetylase AcuC or a related deacetylase
Acidithiobacillus_thiooxidaons_RS19-104.protein_1673.faa	1673	None	None	None	None	aldo keto reductase	Predicted oxidoreductase (related to aryl-alcohol dehydrogenase)
Acidithiobacillus_thiooxidaons_RS19-104.protein_1674.faa	1674	None	K01874 methionyl-tRNA synthetase [EC:6.1.1.10]	None	None	Is required not only for elongation of protein synthesis but also for the initiation of all mRNA translation through initiator tRNA(fMet) aminoacylation	tRNA-binding EMAP/Myf domain|Methionyl-tRNA synthetase
Acidithiobacillus_thiooxidaons_RS19-104.protein_1675.faa	1675	None	K19092 toxin ParE1/3/4	None	None	ParE toxin of type II toxin-antitoxin system, parDE	Plasmid stabilization system protein ParE
Acidithiobacillus_thiooxidaons_RS19-104.protein_1676.faa	1676	None	None	None	None	0	0
Acidithiobacillus_thiooxidaons_RS19-104.protein_1677.faa	1677	None	None	None	None	0	0
Acidithiobacillus_thiooxidaons_RS19-104.protein_1678.faa	1678	None	K21900 LysR family transcriptional regulator, transcriptional activator of the cysJI operon	None	None	Transcriptional regulator, LysR	DNA-binding transcriptional regulator, LysR family
Acidithiobacillus_thiooxidaons_RS19-104.protein_1679.faa	1679	None	None	None	None	GMP synthase (glutamine-hydrolyzing) activity	GMP synthase - Glutamine amidotransferase domain
Acidithiobacillus_thiooxidaons_RS19-104.protein_1680.faa	1680	None	None	None	None	0	0
Acidithiobacillus_thiooxidaons_RS19-104.protein_1681.faa	1681	None	K03975 membrane-associated protein	None	None	SNARE associated Golgi protein	Uncharacterized membrane protein DedA, SNARE-associated domain
Acidithiobacillus_thiooxidaons_RS19-104.protein_1682.faa	1682	None	K07010 putative glutamine amidotransferase	PF07722	FALSE	Peptidase C26	Gamma-glutamyl-gamma-aminobutyrate hydrolase PuuD (putrescine degradation), contains GATase1-like domain
Acidithiobacillus_thiooxidaons_RS19-104.protein_1683.faa	1683	None	K12251 N-carbamoylputrescine amidase [EC:3.5.1.53]	None	None	Carbon-nitrogen hydrolase	Predicted amidohydrolase
Acidithiobacillus_thiooxidaons_RS19-104.protein_1684.faa	1684	None	K07490 ferrous iron transport protein C	None	None	FeoC like transcriptional regulator	0
Acidithiobacillus_thiooxidaons_RS19-104.protein_1685.faa	1685	None	K04759 ferrous iron transport protein B	None	None	transporter of a GTP-driven Fe(2 ) uptake system	Fe2+ transport system protein B
Acidithiobacillus_thiooxidaons_RS19-104.protein_1686.faa	1686	None	K04758 ferrous iron transport protein A	None	None	FeoA domain	0
Acidithiobacillus_thiooxidaons_RS19-104.protein_1687.faa	1687	None	K07267 porin	None	None	Carbohydrate-selective porin, OprB family	Carbohydrate-selective porin OprB
Acidithiobacillus_thiooxidaons_RS19-104.protein_1688.faa	1688	None	None	None	None	#N/A	0
Acidithiobacillus_thiooxidaons_RS19-104.protein_1689.faa	1689	None	K03805 thiol:disulfide interchange protein DsbG	None	None	Thioredoxin-like domain	Protein-disulfide isomerase
Acidithiobacillus_thiooxidaons_RS19-104.protein_1690.faa	1690	None	None	PF00877	FALSE	NlpC/P60 family	Cell wall-associated hydrolase, NlpC family
Acidithiobacillus_thiooxidaons_RS19-104.protein_1691.faa	1691	None	None	None	None	Cytochrome C assembly protein	ABC-type transport system involved in cytochrome c biogenesis, permease component
Acidithiobacillus_thiooxidaons_RS19-104.protein_1692.faa	1692	None	None	None	None	0	0
Acidithiobacillus_thiooxidaons_RS19-104.protein_1693.faa	1693	None	K03722 ATP-dependent DNA helicase DinG [EC:3.6.4.12]	None	None	HELICc2	Rad3-related DNA helicase
Acidithiobacillus_thiooxidaons_RS19-104.protein_1694.faa	1694	None	K14742 tRNA threonylcarbamoyladenosine biosynthesis protein TsaB	None	None	Glycoprotease family	tRNA A37 threonylcarbamoyladenosine modification protein TsaB
Acidithiobacillus_thiooxidaons_RS19-104.protein_1695.faa	1695	None	K03789 [ribosomal protein S18]-alanine N-acetyltransferase [EC:2.3.1.266]	None	None	Acetyltransferase (GNAT) domain	Ribosomal protein S18 acetylase RimI and related acetyltransferases
Acidithiobacillus_thiooxidaons_RS19-104.protein_1696.faa	1696	None	K02837 peptide chain release factor 3	None	None	Increases the formation of ribosomal termination complexes and stimulates activities of RF-1 and RF-2. It binds guanine nucleotides and has strong preference for UGA stop codons. It may interact directly with the ribosome. The stimulation of RF- 1 and RF-2 is significantly reduced by GTP and GDP, but not by GMP	Peptide chain release factor RF-3
Acidithiobacillus_thiooxidaons_RS19-104.protein_1697.faa	1697	None	None	None	None	Sel1 repeat	TPR repeat
Acidithiobacillus_thiooxidaons_RS19-104.protein_1698.faa	1698	None	None	None	None	#N/A	0
Acidithiobacillus_thiooxidaons_RS19-104.protein_1699.faa	1699	None	K07391 magnesium chelatase family protein	None	None	MCM2/3/5 family	Predicted ATPase with chaperone activity
Acidithiobacillus_thiooxidaons_RS19-104.protein_1700.faa	1700	None	None	None	None	TnsA endonuclease C terminal	0
Acidithiobacillus_thiooxidaons_RS19-104.protein_1701.faa	1701	None	K07497 putative transposase	None	None	Integrase catalytic	Transposase InsO and inactivated derivatives
Acidithiobacillus_thiooxidaons_RS19-104.protein_1702.faa	1702	None	None	None	None	Bacterial TniB protein	Bacteriophage DNA transposition protein, AAA+ family ATPase
Acidithiobacillus_thiooxidaons_RS19-104.protein_1703.faa	1703	None	None	None	None	TniQ	0
Acidithiobacillus_thiooxidaons_RS19-104.protein_1704.faa	1704	None	None	None	None	0	0
Acidithiobacillus_thiooxidaons_RS19-104.protein_1705.faa	1705	None	None	None	None	Nucleotidyl transferase AbiEii toxin, Type IV TA system	Predicted nucleotidyltransferase component of viral defense system
Acidithiobacillus_thiooxidaons_RS19-104.protein_1706.faa	1706	None	None	None	None	Transcriptional regulator, AbiEi antitoxin	Transcriptional regulator, predicted component of viral defense system
Acidithiobacillus_thiooxidaons_RS19-104.protein_1707.faa	1707	None	None	None	None	sequence-specific DNA binding	Transcriptional regulator, contains XRE-family HTH domain
Acidithiobacillus_thiooxidaons_RS19-104.protein_1708.faa	1708	None	K03724 ATP-dependent helicase Lhr and Lhr-like helicase [EC:3.6.4.-]	None	None	helicase superfamily c-terminal domain	Lhr-like helicase
Acidithiobacillus_thiooxidaons_RS19-104.protein_1709.faa	1709	None	None	None	None	P-loop Domain of unknown function (DUF2791)	ABC-type methionine transport system, ATPase component
Acidithiobacillus_thiooxidaons_RS19-104.protein_1710.faa	1710	None	None	None	None	TerB-C domain	Uncharacterized conserved protein, tellurite resistance protein B (TerB) family
Acidithiobacillus_thiooxidaons_RS19-104.protein_1711.faa	1711	None	K07391 magnesium chelatase family protein	PF13541	FALSE	MCM2/3/5 family	Predicted ATPase with chaperone activity
Acidithiobacillus_thiooxidaons_RS19-104.protein_1712.faa	1712	None	K09806 uncharacterized protein	None	None	Membrane fusogenic activity	Uncharacterized conserved protein YqiC, BMFP domain
Acidithiobacillus_thiooxidaons_RS19-104.protein_1713.faa	1713	None	None	None	None	FAD binding domain	2-polyprenyl-6-methoxyphenol hydroxylase and related FAD-dependent oxidoreductases
Acidithiobacillus_thiooxidaons_RS19-104.protein_1714.faa	1714	None	None	None	None	FAD binding domain	2-polyprenyl-6-methoxyphenol hydroxylase and related FAD-dependent oxidoreductases
Acidithiobacillus_thiooxidaons_RS19-104.protein_1715.faa	1715	None	K03424 TatD DNase family protein [EC:3.1.21.-]	None	None	TatD related DNase	Tat protein secretion system quality control protein TatD (DNase activity)
Acidithiobacillus_thiooxidaons_RS19-104.protein_1716.faa	1716	None	K22132 tRNA threonylcarbamoyladenosine dehydratase	None	None	ThiF family	tRNA A37 threonylcarbamoyladenosine dehydratase
Acidithiobacillus_thiooxidaons_RS19-104.protein_1717.faa	1717	None	None	None	None	SCP-2 sterol transfer family	Putative sterol carrier protein
Acidithiobacillus_thiooxidaons_RS19-104.protein_1718.faa	1718	None	None	None	None	ABC transporter, phosphonate, periplasmic substrate-binding protein	ABC-type phosphate/phosphonate transport system, periplasmic component
Acidithiobacillus_thiooxidaons_RS19-104.protein_1719.faa	1719	None	K03182 4-hydroxy-3-polyprenylbenzoate decarboxylase [EC:4.1.1.98]	None	None	Belongs to the UbiD family	3-polyprenyl-4-hydroxybenzoate decarboxylase
Acidithiobacillus_thiooxidaons_RS19-104.protein_1720.faa	1720	None	K22042 ArsR family transcriptional regulator, virulence genes transcriptional regulator	None	None	Bacterial regulatory protein, arsR family	DNA-binding transcriptional regulator, ArsR family
Acidithiobacillus_thiooxidaons_RS19-104.protein_1721.faa	1721	None	None	None	None	outer membrane efflux protein	Outer membrane protein TolC
Acidithiobacillus_thiooxidaons_RS19-104.protein_1722.faa	1722	None	K03585 membrane fusion protein, multidrug efflux system	None	None	Belongs to the membrane fusion protein (MFP) (TC 8.A.1) family	Multidrug efflux pump subunit AcrA (membrane-fusion protein)
Acidithiobacillus_thiooxidaons_RS19-104.protein_1723.faa	1723	None	None	None	None	Belongs to the resistance-nodulation-cell division (RND) (TC 2.A.6) family	Multidrug efflux pump subunit AcrB
Acidithiobacillus_thiooxidaons_RS19-104.protein_1724.faa	1724	None	None	None	None	Protein of unknown function (DUF2892)	0
Acidithiobacillus_thiooxidaons_RS19-104.protein_1725.faa	1725	None	K03972 phage shock protein E	None	None	Rhodanese Homology Domain	Rhodanese-related sulfurtransferase
Acidithiobacillus_thiooxidaons_RS19-104.protein_1726.faa	1726	None	K03676 glutaredoxin 3	None	None	Has a glutathione-disulfide oxidoreductase activity in the presence of NADPH and glutathione reductase. Reduces low molecular weight disulfides and proteins	Glutaredoxin
Acidithiobacillus_thiooxidaons_RS19-104.protein_1727.faa	1727	None	K03672 thioredoxin 2 [EC:1.8.1.8]	None	None	Thioredoxin	Negative regulator of GroEL, contains thioredoxin-like and TPR-like domains
Acidithiobacillus_thiooxidaons_RS19-104.protein_1728.faa	1728	None	K01448 N-acetylmuramoyl-L-alanine amidase [EC:3.5.1.28]	None	None	Ami_3	N-acetylmuramoyl-L-alanine amidase|LysM repeat
Acidithiobacillus_thiooxidaons_RS19-104.protein_1729.faa	1729	None	None	None	None	#N/A	0
Acidithiobacillus_thiooxidaons_RS19-104.protein_1730.faa	1730	None	K11068 hemolysin III	None	None	protein hemolysin III	Predicted membrane channel-forming protein YqfA, hemolysin III family
Acidithiobacillus_thiooxidaons_RS19-104.protein_1731.faa	1731	None	None	None	None	HD domain	HD-GYP domain, c-di-GMP phosphodiesterase class II (or its inactivated variant)|HD-GYP domain, c-di-GMP phosphodiesterase class II (or its inactivated variant)
Acidithiobacillus_thiooxidaons_RS19-104.protein_1732.faa	1732	None	K01714 4-hydroxy-tetrahydrodipicolinate synthase [EC:4.3.3.7]	None	None	Catalyzes the condensation of (S)-aspartate-beta- semialdehyde (S)-ASA and pyruvate to 4-hydroxy- tetrahydrodipicolinate (HTPA)	Dihydrodipicolinate synthase/N-acetylneuraminate lyase
Acidithiobacillus_thiooxidaons_RS19-104.protein_1733.faa	1733	None	K07287 outer membrane protein assembly factor BamC	None	None	NlpB/DapX lipoprotein	Uncharacterized lipoprotein
Acidithiobacillus_thiooxidaons_RS19-104.protein_1734.faa	1734	None	K01756 adenylosuccinate lyase [EC:4.3.2.2]	None	None	Belongs to the lyase 1 family. Adenylosuccinate lyase subfamily	Adenylosuccinate lyase
Acidithiobacillus_thiooxidaons_RS19-104.protein_1735.faa	1735	None	K01923 phosphoribosylaminoimidazole-succinocarboxamide synthase [EC:6.3.2.6]	None	None	cobalamin biosynthetic process	Phosphoribosylaminoimidazole-succinocarboxamide synthase
Acidithiobacillus_thiooxidaons_RS19-104.protein_1736.faa	1736	None	K01952 phosphoribosylformylglycinamidine synthase [EC:6.3.5.3]	PF13507	FALSE	Phosphoribosylformylglycinamidine synthase involved in the purines biosynthetic pathway. Catalyzes the ATP-dependent conversion of formylglycinamide ribonucleotide (FGAR) and glutamine to yield formylglycinamidine ribonucleotide (FGAM) and glutamate	Phosphoribosylformylglycinamidine (FGAM) synthase, synthetase domain|Phosphoribosylformylglycinamidine (FGAM) synthase, glutamine amidotransferase domain
Acidithiobacillus_thiooxidaons_RS19-104.protein_1737.faa	1737	None	K03321 sulfate permease, SulP family	None	None	Sulfate permease family	Sulfate permease or related transporter, MFS superfamily
Acidithiobacillus_thiooxidaons_RS19-104.protein_1738.faa	1738	None	None	None	None	PFAM Integrase catalytic	Transposase
Acidithiobacillus_thiooxidaons_RS19-104.protein_1739.faa	1739	None	None	None	None	COG2801 Transposase and inactivated derivatives	0
Acidithiobacillus_thiooxidaons_RS19-104.protein_1740.faa	1740	None	K07484 transposase	None	None	IS66 Orf2 like protein	Transposase
Acidithiobacillus_thiooxidaons_RS19-104.protein_1741.faa	1741	None	None	None	None	Transposase IS66 family	Transposase
Acidithiobacillus_thiooxidaons_RS19-104.protein_1742.faa	1742	None	None	None	None	Phage integrase family	Site-specific recombinase XerD
Acidithiobacillus_thiooxidaons_RS19-104.protein_1743.faa	1743	None	None	None	None	Integrase	Integrase
Acidithiobacillus_thiooxidaons_RS19-104.protein_1744.faa	1744	None	K04763 integrase/recombinase XerD	None	None	overlaps another CDS with the same product name	Site-specific recombinase XerD
Acidithiobacillus_thiooxidaons_RS19-104.protein_1745.faa	1745	None	None	None	None	Phage integrase, N-terminal SAM-like domain	Site-specific recombinase XerD
Acidithiobacillus_thiooxidaons_RS19-104.protein_1746.faa	1746	None	None	None	None	#N/A	0
Acidithiobacillus_thiooxidaons_RS19-104.protein_1747.faa	1747	None	None	None	None	COG0582 Integrase	0
Acidithiobacillus_thiooxidaons_RS19-104.protein_1748.faa	1748	None	None	None	None	COG0582 Integrase	Site-specific recombinase XerD
Acidithiobacillus_thiooxidaons_RS19-104.protein_1749.faa	1749	None	None	None	None	Integrase	Integrase
Acidithiobacillus_thiooxidaons_RS19-104.protein_1750.faa	1750	None	None	None	None	Phage integrase, N-terminal SAM-like domain	Site-specific recombinase XerD
Acidithiobacillus_thiooxidaons_RS19-104.protein_1751.faa	1751	None	None	None	None	Transposase IS66 family	Transposase
Acidithiobacillus_thiooxidaons_RS19-104.protein_1752.faa	1752	None	K07484 transposase	None	None	IS66 Orf2 like protein	Transposase
Acidithiobacillus_thiooxidaons_RS19-104.protein_1753.faa	1753	None	None	None	None	COG2801 Transposase and inactivated derivatives	0
Acidithiobacillus_thiooxidaons_RS19-104.protein_1754.faa	1754	None	None	None	None	HAD-hyrolase-like	Phosphoglycolate phosphatase, HAD superfamily
Acidithiobacillus_thiooxidaons_RS19-104.protein_1755.faa	1755	None	K00568 2-polyprenyl-6-hydroxyphenyl methylase / 3-demethylubiquinone-9 3-methyltransferase [EC:2.1.1.222 2.1.1.64]	None	None	O-methyltransferase that catalyzes the 2 O-methylation steps in the ubiquinone biosynthetic pathway	2-polyprenyl-3-methyl-5-hydroxy-6-metoxy-1,4-benzoquinol methylase
Acidithiobacillus_thiooxidaons_RS19-104.protein_1756.faa	1756	None	K12960 5-methylthioadenosine/S-adenosylhomocysteine deaminase [EC:3.5.4.31 3.5.4.28]	PF01979	FALSE	Catalyzes the deamination of 5-methylthioadenosine and S-adenosyl-L-homocysteine into 5-methylthioinosine and S-inosyl-L- homocysteine, respectively. Is also able to deaminate adenosine	Cytosine/adenosine deaminase or related metal-dependent hydrolase
Acidithiobacillus_thiooxidaons_RS19-104.protein_1757.faa	1757	GH103	K08305 membrane-bound lytic murein transglycosylase B [EC:4.2.2.-]	None	None	Transglycosylase SLT domain	Membrane-bound lytic murein transglycosylase B
Acidithiobacillus_thiooxidaons_RS19-104.protein_1758.faa	1758	None	None	PF00877	FALSE	NlpC/P60 family	Cell wall-associated hydrolase, NlpC family
Acidithiobacillus_thiooxidaons_RS19-104.protein_1759.faa	1759	None	None	None	None	Belongs to the 'phage' integrase family	Integrase
Acidithiobacillus_thiooxidaons_RS19-104.protein_1760.faa	1760	None	K06223 DNA adenine methylase [EC:2.1.1.72]	None	None	D12 class N6 adenine-specific DNA methyltransferase	Site-specific DNA-adenine methylase
Acidithiobacillus_thiooxidaons_RS19-104.protein_1761.faa	1761	None	None	None	None	#N/A	0
Acidithiobacillus_thiooxidaons_RS19-104.protein_1762.faa	1762	None	None	None	None	TnsA endonuclease C terminal	0
Acidithiobacillus_thiooxidaons_RS19-104.protein_1763.faa	1763	None	K07497 putative transposase	None	None	Integrase catalytic	Transposase InsO and inactivated derivatives
Acidithiobacillus_thiooxidaons_RS19-104.protein_1764.faa	1764	None	None	None	None	Bacterial TniB protein	Bacteriophage DNA transposition protein, AAA+ family ATPase
Acidithiobacillus_thiooxidaons_RS19-104.protein_1765.faa	1765	None	None	None	None	TniQ	0
Acidithiobacillus_thiooxidaons_RS19-104.protein_1766.faa	1766	None	None	None	None	0	0
Acidithiobacillus_thiooxidaons_RS19-104.protein_1767.faa	1767	None	None	None	None	#N/A	0
Acidithiobacillus_thiooxidaons_RS19-104.protein_1768.faa	1768	None	None	None	None	DDE superfamily endonuclease	Transposase and inactivated derivatives, IS5 family
Acidithiobacillus_thiooxidaons_RS19-104.protein_1769.faa	1769	None	None	None	None	non-ribosomal peptide synthetase	Non-ribosomal peptide synthetase component F|Non-ribosomal peptide synthetase component F|Non-ribosomal peptide synthetase component F|Non-ribosomal peptide synthetase component F|Non-ribosomal peptide synthetase component F|Thioester reductase domain of alpha aminoadipate reductase Lys2 and NRPSs
Acidithiobacillus_thiooxidaons_RS19-104.protein_1770.faa	1770	None	None	None	None	0	0
Acidithiobacillus_thiooxidaons_RS19-104.protein_1771.faa	1771	None	None	None	None	#N/A	0
Acidithiobacillus_thiooxidaons_RS19-104.protein_1772.faa	1772	None	K00817 histidinol-phosphate aminotransferase [EC:2.6.1.9]	None	None	Belongs to the class-II pyridoxal-phosphate-dependent aminotransferase family. Histidinol-phosphate aminotransferase subfamily	Histidinol-phosphate/aromatic aminotransferase or cobyric acid decarboxylase
Acidithiobacillus_thiooxidaons_RS19-104.protein_1773.faa	1773	None	K02362 enterobactin synthetase component D [EC:6.3.2.14 2.7.8.-]	None	None	4'-phosphopantetheinyl transferase superfamily	4'-phosphopantetheinyl transferase EntD (siderophore biosynthesis)
Acidithiobacillus_thiooxidaons_RS19-104.protein_1774.faa	1774	None	None	None	None	0	0
Acidithiobacillus_thiooxidaons_RS19-104.protein_1775.faa	1775	None	None	None	None	#N/A	0
Acidithiobacillus_thiooxidaons_RS19-104.protein_1776.faa	1776	None	None	None	None	#N/A	0
Acidithiobacillus_thiooxidaons_RS19-104.protein_1777.faa	1777	None	None	None	None	#N/A	0
Acidithiobacillus_thiooxidaons_RS19-104.protein_1778.faa	1778	None	None	None	None	#N/A	0
Acidithiobacillus_thiooxidaons_RS19-104.protein_1779.faa	1779	None	None	None	None	#N/A	0
Acidithiobacillus_thiooxidaons_RS19-104.protein_1780.faa	1780	None	None	None	None	#N/A	0
Acidithiobacillus_thiooxidaons_RS19-104.protein_1781.faa	1781	None	None	None	None	#N/A	0
Acidithiobacillus_thiooxidaons_RS19-104.protein_1782.faa	1782	None	None	None	None	0	0
Acidithiobacillus_thiooxidaons_RS19-104.protein_1783.faa	1783	None	None	None	None	#N/A	0
Acidithiobacillus_thiooxidaons_RS19-104.protein_1784.faa	1784	None	None	None	None	#N/A	0
Acidithiobacillus_thiooxidaons_RS19-104.protein_1785.faa	1785	None	None	None	None	#N/A	0
Acidithiobacillus_thiooxidaons_RS19-104.protein_1786.faa	1786	None	None	None	None	#N/A	0
Acidithiobacillus_thiooxidaons_RS19-104.protein_1787.faa	1787	None	None	None	None	deoxyribonucleotide catabolic process	5'(3')-deoxyribonucleotidase
Acidithiobacillus_thiooxidaons_RS19-104.protein_1788.faa	1788	None	None	None	None	0	0
Acidithiobacillus_thiooxidaons_RS19-104.protein_1789.faa	1789	None	None	None	None	0	0
Acidithiobacillus_thiooxidaons_RS19-104.protein_1790.faa	1790	None	None	None	None	#N/A	0
Acidithiobacillus_thiooxidaons_RS19-104.protein_1791.faa	1791	None	None	None	None	#N/A	0
Acidithiobacillus_thiooxidaons_RS19-104.protein_1792.faa	1792	None	None	None	None	#N/A	0
Acidithiobacillus_thiooxidaons_RS19-104.protein_1793.faa	1793	None	K07313 serine/threonine protein phosphatase 1 [EC:3.1.3.16]	None	None	Calcineurin-like phosphoesterase	Diadenosine tetraphosphatase ApaH/serine/threonine protein phosphatase, PP2A family
Acidithiobacillus_thiooxidaons_RS19-104.protein_1794.faa	1794	None	None	None	None	#N/A	0
Acidithiobacillus_thiooxidaons_RS19-104.protein_1795.faa	1795	None	K04062 osmotically inducible lipoprotein OsmB	None	None	Glycine-zipper domain	0
Acidithiobacillus_thiooxidaons_RS19-104.protein_1796.faa	1796	None	None	None	None	#N/A	0
Acidithiobacillus_thiooxidaons_RS19-104.protein_1797.faa	1797	None	None	None	None	Helix-turn-helix XRE-family like proteins	Transcriptional regulator, contains XRE-family HTH domain
Acidithiobacillus_thiooxidaons_RS19-104.protein_1798.faa	1798	None	K07154 serine/threonine-protein kinase HipA [EC:2.7.11.1]	None	None	HipA-like C-terminal domain	Serine/threonine protein kinase HipA, toxin component of the HipAB toxin-antitoxin module
Acidithiobacillus_thiooxidaons_RS19-104.protein_1799.faa	1799	None	None	None	None	#N/A	0
Acidithiobacillus_thiooxidaons_RS19-104.protein_1800.faa	1800	None	K10300 F-box protein, helicase, 18 [EC:3.6.4.12]	None	None	DNA helicase	Superfamily I DNA or RNA helicase
Acidithiobacillus_thiooxidaons_RS19-104.protein_1801.faa	1801	None	None	None	None	#N/A	0
Acidithiobacillus_thiooxidaons_RS19-104.protein_1802.faa	1802	None	None	None	None	#N/A	0
Acidithiobacillus_thiooxidaons_RS19-104.protein_1803.faa	1803	None	None	None	None	Zinc-binding domain of primase-helicase	Uncharacterized domain associated with phage/plasmid primase
Acidithiobacillus_thiooxidaons_RS19-104.protein_1804.faa	1804	None	K12205 defect in organelle trafficking protein DotD	None	None	#N/A	0
Acidithiobacillus_thiooxidaons_RS19-104.protein_1805.faa	1805	None	None	None	None	#N/A	0
Acidithiobacillus_thiooxidaons_RS19-104.protein_1806.faa	1806	None	None	None	None	#N/A	0
Acidithiobacillus_thiooxidaons_RS19-104.protein_1807.faa	1807	None	K18640 plasmid segregation protein ParM	None	None	cell division	Molecular chaperone DnaK (HSP70)
Acidithiobacillus_thiooxidaons_RS19-104.protein_1808.faa	1808	None	None	None	None	#N/A	0
Acidithiobacillus_thiooxidaons_RS19-104.protein_1809.faa	1809	None	None	None	None	#N/A	0
Acidithiobacillus_thiooxidaons_RS19-104.protein_1810.faa	1810	None	None	None	None	#N/A	0
Acidithiobacillus_thiooxidaons_RS19-104.protein_1811.faa	1811	None	K12203 defect in organelle trafficking protein DotB [EC:7.2.4.8]	None	None	Type II/IV secretion system protein	Tfp pilus assembly protein PilT, pilus retraction ATPase
Acidithiobacillus_thiooxidaons_RS19-104.protein_1812.faa	1812	None	K12204 defect in organelle trafficking protein DotC	None	None	Type IV secretory system, conjugal DNA-protein transfer	0
Acidithiobacillus_thiooxidaons_RS19-104.protein_1813.faa	1813	None	None	None	None	Phage integrase family protein	0
Acidithiobacillus_thiooxidaons_RS19-104.protein_1814.faa	1814	None	None	None	None	#N/A	0
Acidithiobacillus_thiooxidaons_RS19-104.protein_1815.faa	1815	None	None	None	None	Superinfection immunity protein	0
Acidithiobacillus_thiooxidaons_RS19-104.protein_1816.faa	1816	None	K21023 diguanylate cyclase [EC:2.7.7.65]	None	None	Putative diguanylate phosphodiesterase	GAF domain|Transcriptional regulator containing PAS, AAA-type ATPase, and DNA-binding Fis domains|Predicted signal transduction protein containing a membrane domain, an EAL and a GGDEF domain
Acidithiobacillus_thiooxidaons_RS19-104.protein_1817.faa	1817	None	None	None	None	#N/A	0
Acidithiobacillus_thiooxidaons_RS19-104.protein_1818.faa	1818	None	None	None	None	Domain of unknown function DUF29	Uncharacterized conserved protein, DUF433 family
Acidithiobacillus_thiooxidaons_RS19-104.protein_1819.faa	1819	None	None	None	None	BrnA antitoxin of type II toxin-antitoxin system	Uncharacterized conserved protein, DUF4415 family
Acidithiobacillus_thiooxidaons_RS19-104.protein_1820.faa	1820	None	K09803 uncharacterized protein	None	None	Ribonuclease toxin, BrnT, of type II toxin-antitoxin system	Uncharacterized conserved protein, DUF497 family
Acidithiobacillus_thiooxidaons_RS19-104.protein_1821.faa	1821	None	K19156 antitoxin PrlF	None	None	toxin-antitoxin pair type II binding	Bifunctional DNA-binding transcriptional regulator of stationary/sporulation/toxin gene expression and antitoxin component of the YhaV-PrlF toxin-antitoxin module
Acidithiobacillus_thiooxidaons_RS19-104.protein_1822.faa	1822	None	None	None	None	PIN domain	Predicted nucleic-acid-binding protein, contains PIN domain
Acidithiobacillus_thiooxidaons_RS19-104.protein_1823.faa	1823	None	None	None	None	0	0
Acidithiobacillus_thiooxidaons_RS19-104.protein_1824.faa	1824	None	K06077 outer membrane lipoprotein SlyB	None	None	#N/A	0
Acidithiobacillus_thiooxidaons_RS19-104.protein_1825.faa	1825	None	None	None	None	0	0
Acidithiobacillus_thiooxidaons_RS19-104.protein_1826.faa	1826	None	None	None	None	Filamentation induced by cAMP protein fic	Fic family protein
Acidithiobacillus_thiooxidaons_RS19-104.protein_1827.faa	1827	None	K03611 protein dithiol:quinone oxidoreductase [EC:1.8.5.9]	None	None	Disulfide bond formation protein DsbB	Disulfide bond formation protein DsbB
Acidithiobacillus_thiooxidaons_RS19-104.protein_1828.faa	1828	None	None	None	None	4-amino-4-deoxy-alpha-L-arabinopyranosyl undecaprenyl phosphate biosynthetic process	0
Acidithiobacillus_thiooxidaons_RS19-104.protein_1829.faa	1829	None	None	None	None	0	Uncharacterized membrane protein YhaH, DUF805 family
Acidithiobacillus_thiooxidaons_RS19-104.protein_1830.faa	1830	None	None	None	None	#N/A	0
Acidithiobacillus_thiooxidaons_RS19-104.protein_1831.faa	1831	None	None	None	None	#N/A	0
Acidithiobacillus_thiooxidaons_RS19-104.protein_1832.faa	1832	None	None	None	None	0	0
Acidithiobacillus_thiooxidaons_RS19-104.protein_1833.faa	1833	None	None	None	None	#N/A	0
Acidithiobacillus_thiooxidaons_RS19-104.protein_1834.faa	1834	None	None	None	None	#N/A	0
Acidithiobacillus_thiooxidaons_RS19-104.protein_1835.faa	1835	None	None	None	None	#N/A	0
Acidithiobacillus_thiooxidaons_RS19-104.protein_1836.faa	1836	None	K03805 thiol:disulfide interchange protein DsbG	None	None	Required for disulfide bond formation in some periplasmic proteins. Acts by transferring its disulfide bond to other proteins and is reduced in the process	Protein-disulfide isomerase
Acidithiobacillus_thiooxidaons_RS19-104.protein_1837.faa	1837	None	None	None	None	#N/A	0
Acidithiobacillus_thiooxidaons_RS19-104.protein_1838.faa	1838	None	None	None	None	#N/A	0
Acidithiobacillus_thiooxidaons_RS19-104.protein_1839.faa	1839	None	None	None	None	#N/A	0
Acidithiobacillus_thiooxidaons_RS19-104.protein_1840.faa	1840	None	None	None	None	#N/A	0
Acidithiobacillus_thiooxidaons_RS19-104.protein_1841.faa	1841	None	K07494 putative transposase	None	None	DDE superfamily endonuclease	Transposase
Acidithiobacillus_thiooxidaons_RS19-104.protein_1842.faa	1842	None	None	None	None	Lysozyme inhibitor LprI	Uncharacterized conserved protein YecT, DUF1311 family
Acidithiobacillus_thiooxidaons_RS19-104.protein_1843.faa	1843	None	K07486 transposase	None	None	transposase IS116 IS110 IS902 family protein	Transposase
Acidithiobacillus_thiooxidaons_RS19-104.protein_1844.faa	1844	None	K07734 transcriptional regulator	None	None	PFAM Negative transcriptional regulator	Predicted FMN-binding regulatory protein PaiB
Acidithiobacillus_thiooxidaons_RS19-104.protein_1845.faa	1845	None	None	None	None	Transglutaminase-like superfamily	Transglutaminase-like enzyme, putative cysteine protease
Acidithiobacillus_thiooxidaons_RS19-104.protein_1846.faa	1846	None	None	None	None	conserved protein, contains double-stranded beta-helix domain	Uncharacterized conserved protein, cupin superfamily
Acidithiobacillus_thiooxidaons_RS19-104.protein_1847.faa	1847	None	None	None	None	Polyketide cyclase / dehydrase and lipid transport	Uncharacterized protein
Acidithiobacillus_thiooxidaons_RS19-104.protein_1848.faa	1848	None	None	None	None	0	0
Acidithiobacillus_thiooxidaons_RS19-104.protein_1849.faa	1849	None	None	None	None	short-chain dehydrogenase reductase	NAD(P)-dependent dehydrogenase, short-chain alcohol dehydrogenase family
Acidithiobacillus_thiooxidaons_RS19-104.protein_1850.faa	1850	None	None	None	None	PFAM Glyoxalase bleomycin resistance protein dioxygenase	Catechol 2,3-dioxygenase or other lactoylglutathione lyase family enzyme
Acidithiobacillus_thiooxidaons_RS19-104.protein_1851.faa	1851	None	None	None	None	of the drug metabolite transporter (DMT) superfamily	Permease of the drug/metabolite transporter (DMT) superfamily
Acidithiobacillus_thiooxidaons_RS19-104.protein_1852.faa	1852	None	K07090 uncharacterized protein	None	None	membrane transporter protein	Uncharacterized membrane protein YfcA
Acidithiobacillus_thiooxidaons_RS19-104.protein_1853.faa	1853	None	K02346 DNA polymerase IV [EC:2.7.7.7]	None	None	Poorly processive, error-prone DNA polymerase involved in untargeted mutagenesis. Copies undamaged DNA at stalled replication forks, which arise in vivo from mismatched or misaligned primer ends. These misaligned primers can be extended by PolIV. Exhibits no 3'-5' exonuclease (proofreading) activity. May be involved in translesional synthesis, in conjunction with the beta clamp from PolIII	Nucleotidyltransferase/DNA polymerase involved in DNA repair
Acidithiobacillus_thiooxidaons_RS19-104.protein_1854.faa	1854	None	None	None	None	Involved in the cellular defense against the biological effects of O6-methylguanine (O6-MeG) and O4-methylthymine (O4-MeT) in DNA. Repairs the methylated nucleobase in DNA by stoichiometrically transferring the methyl group to a cysteine residue in the enzyme. This is a suicide reaction the enzyme is irreversibly inactivated	O6-methylguanine-DNA--protein-cysteine methyltransferase
Acidithiobacillus_thiooxidaons_RS19-104.protein_1855.faa	1855	None	None	None	None	Tetratricopeptide repeat	0
Acidithiobacillus_thiooxidaons_RS19-104.protein_1856.faa	1856	None	K21498 antitoxin HigA-1	None	None	Helix-turn-helix XRE-family like proteins	Plasmid maintenance system antidote protein VapI, contains XRE-type HTH domain
Acidithiobacillus_thiooxidaons_RS19-104.protein_1857.faa	1857	None	K07334 toxin HigB-1	None	None	RelE-like toxin of type II toxin-antitoxin system HigB	Plasmid maintenance system killer protein
Acidithiobacillus_thiooxidaons_RS19-104.protein_1858.faa	1858	None	None	None	None	SNF2 family N-terminal domain	Superfamily II DNA or RNA helicase, SNF2 family|Uncharacterized conserved protein, contains Zn finger domain
Acidithiobacillus_thiooxidaons_RS19-104.protein_1859.faa	1859	None	None	None	None	Putative diguanylate phosphodiesterase	GAF domain|Transcriptional regulator containing PAS, AAA-type ATPase, and DNA-binding Fis domains|Predicted signal transduction protein containing a membrane domain, an EAL and a GGDEF domain
Acidithiobacillus_thiooxidaons_RS19-104.protein_1860.faa	1860	None	None	None	None	#N/A	0
Acidithiobacillus_thiooxidaons_RS19-104.protein_1861.faa	1861	None	None	None	None	Major Facilitator Superfamily	Predicted arabinose efflux permease, MFS family
Acidithiobacillus_thiooxidaons_RS19-104.protein_1862.faa	1862	None	K03446 MFS transporter, DHA2 family, multidrug resistance protein	None	None	Major facilitator Superfamily	Predicted arabinose efflux permease, MFS family
Acidithiobacillus_thiooxidaons_RS19-104.protein_1863.faa	1863	None	None	None	None	flavoprotein involved in K transport	0
Acidithiobacillus_thiooxidaons_RS19-104.protein_1864.faa	1864	None	None	None	None	Putative diguanylate phosphodiesterase	GAF domain|Transcriptional regulator containing PAS, AAA-type ATPase, and DNA-binding Fis domains|Predicted signal transduction protein containing a membrane domain, an EAL and a GGDEF domain
Acidithiobacillus_thiooxidaons_RS19-104.protein_1865.faa	1865	None	None	None	None	SCP-2 sterol transfer family	Putative sterol carrier protein
Acidithiobacillus_thiooxidaons_RS19-104.protein_1866.faa	1866	None	None	None	None	#N/A	0
Acidithiobacillus_thiooxidaons_RS19-104.protein_1867.faa	1867	None	K07486 transposase	None	None	Transposase	Transposase
Acidithiobacillus_thiooxidaons_RS19-104.protein_1868.faa	1868	None	None	None	None	Alpha beta hydrolase	Lysophospholipase, alpha-beta hydrolase superfamily
Acidithiobacillus_thiooxidaons_RS19-104.protein_1869.faa	1869	None	None	None	None	0	Predicted nuclease, contains PIN domain, potential toxin-antitoxin system component
Acidithiobacillus_thiooxidaons_RS19-104.protein_1870.faa	1870	None	None	None	None	Protein of unknown function (DUF433)	Uncharacterized conserved protein, DUF433 family
Acidithiobacillus_thiooxidaons_RS19-104.protein_1871.faa	1871	None	K07462 single-stranded-DNA-specific exonuclease [EC:3.1.-.-]	None	None	DHHA1 domain	Single-stranded DNA-specific exonuclease, DHH superfamily, may be involved in archaeal DNA replication intiation
Acidithiobacillus_thiooxidaons_RS19-104.protein_1872.faa	1872	None	K15773 HTH-type transcriptional regulator / antitoxin HipB	None	None	#N/A	0
Acidithiobacillus_thiooxidaons_RS19-104.protein_1873.faa	1873	None	K07154 serine/threonine-protein kinase HipA [EC:2.7.11.1]	None	None	protein related to capsule biosynthesis enzymes	Serine/threonine protein kinase HipA, toxin component of the HipAB toxin-antitoxin module
Acidithiobacillus_thiooxidaons_RS19-104.protein_1874.faa	1874	None	None	None	None	#N/A	0
Acidithiobacillus_thiooxidaons_RS19-104.protein_1875.faa	1875	None	None	None	None	0	0
Acidithiobacillus_thiooxidaons_RS19-104.protein_1876.faa	1876	None	None	None	None	rhs family	Uncharacterized conserved protein RhaS, contains 28 RHS repeats|Uncharacterized conserved protein RhaS, contains 28 RHS repeats
Acidithiobacillus_thiooxidaons_RS19-104.protein_1877.faa	1877	None	None	None	None	#N/A	0
Acidithiobacillus_thiooxidaons_RS19-104.protein_1878.faa	1878	None	None	None	None	#N/A	0
Acidithiobacillus_thiooxidaons_RS19-104.protein_1879.faa	1879	None	K01185 lysozyme [EC:3.2.1.17]	None	None	lysozyme	Phage-related lysozyme (muramidase), GH24 family
Acidithiobacillus_thiooxidaons_RS19-104.protein_1880.faa	1880	None	K07001 NTE family protein	None	None	Esterase of the alpha-beta hydrolase superfamily	Predicted acylesterase/phospholipase RssA, containd patatin domain
Acidithiobacillus_thiooxidaons_RS19-104.protein_1881.faa	1881	None	None	None	None	ORF6N domain	Glucosamine 6-phosphate synthetase, contains amidotransferase and phosphosugar isomerase domains
Acidithiobacillus_thiooxidaons_RS19-104.protein_1882.faa	1882	None	K07485 transposase	None	None	Transposase	Transposase
Acidithiobacillus_thiooxidaons_RS19-104.protein_1883.faa	1883	None	None	None	None	#N/A	0
Acidithiobacillus_thiooxidaons_RS19-104.protein_1884.faa	1884	None	None	None	None	0	0
Acidithiobacillus_thiooxidaons_RS19-104.protein_1885.faa	1885	None	K07448 restriction system protein	None	None	Restriction endonuclease	Restriction endonuclease Mrr
Acidithiobacillus_thiooxidaons_RS19-104.protein_1886.faa	1886	None	None	None	None	Protein of unknown function (DUF559)	Very-short-patch-repair endonuclease
Acidithiobacillus_thiooxidaons_RS19-104.protein_1887.faa	1887	None	None	None	None	#N/A	0
Acidithiobacillus_thiooxidaons_RS19-104.protein_1888.faa	1888	None	None	None	None	#N/A	0
Acidithiobacillus_thiooxidaons_RS19-104.protein_1889.faa	1889	None	None	None	None	#N/A	0
Acidithiobacillus_thiooxidaons_RS19-104.protein_1890.faa	1890	None	None	None	None	#N/A	0
Acidithiobacillus_thiooxidaons_RS19-104.protein_1891.faa	1891	None	None	None	None	#N/A	0
Acidithiobacillus_thiooxidaons_RS19-104.protein_1892.faa	1892	None	None	None	None	AAA domain	0
Acidithiobacillus_thiooxidaons_RS19-104.protein_1893.faa	1893	None	None	None	None	0	0
Acidithiobacillus_thiooxidaons_RS19-104.protein_1894.faa	1894	None	K10300 F-box protein, helicase, 18 [EC:3.6.4.12]	None	None	UvrD-like helicase C-terminal domain	Superfamily I DNA or RNA helicase
Acidithiobacillus_thiooxidaons_RS19-104.protein_1895.faa	1895	None	None	None	None	Type III restriction enzyme, res subunit	Superfamily II DNA or RNA helicase|DNA-directed RNA polymerase, subunit M/Transcription elongation factor TFIIS
Acidithiobacillus_thiooxidaons_RS19-104.protein_1896.faa	1896	None	None	None	None	#N/A	0
Acidithiobacillus_thiooxidaons_RS19-104.protein_1897.faa	1897	None	None	None	None	0	0
Acidithiobacillus_thiooxidaons_RS19-104.protein_1898.faa	1898	None	None	None	None	0	0
Acidithiobacillus_thiooxidaons_RS19-104.protein_1899.faa	1899	None	K12206 intracellular multiplication protein IcmB [EC:7.2.4.8]	None	None	AAA-like domain	Archaeal DNA helicase HerA or a related bacterial ATPase, contains HAS-barrel and ATPase domains
Acidithiobacillus_thiooxidaons_RS19-104.protein_1900.faa	1900	None	None	None	None	Nucleotidyltransferase	Uncharacterized protein
Acidithiobacillus_thiooxidaons_RS19-104.protein_1901.faa	1901	None	None	None	None	#N/A	0
Acidithiobacillus_thiooxidaons_RS19-104.protein_1902.faa	1902	None	None	None	None	#N/A	0
Acidithiobacillus_thiooxidaons_RS19-104.protein_1903.faa	1903	None	None	None	None	#N/A	0
Acidithiobacillus_thiooxidaons_RS19-104.protein_1904.faa	1904	None	None	None	None	PLD-like domain	Phosphatidylserine/phosphatidylglycerophosphate/cardiolipin synthase or related enzyme
Acidithiobacillus_thiooxidaons_RS19-104.protein_1905.faa	1905	None	None	None	None	#N/A	0
Acidithiobacillus_thiooxidaons_RS19-104.protein_1906.faa	1906	None	None	None	None	#N/A	0
Acidithiobacillus_thiooxidaons_RS19-104.protein_1907.faa	1907	None	None	None	None	#N/A	0
Acidithiobacillus_thiooxidaons_RS19-104.protein_1908.faa	1908	None	None	None	None	#N/A	0
Acidithiobacillus_thiooxidaons_RS19-104.protein_1909.faa	1909	None	None	None	None	ORF6N domain	0
Acidithiobacillus_thiooxidaons_RS19-104.protein_1910.faa	1910	None	None	None	None	#N/A	0
Acidithiobacillus_thiooxidaons_RS19-104.protein_1911.faa	1911	None	None	None	None	Transglycosylase SLT domain	Soluble lytic murein transglycosylase and related regulatory proteins (some contain LysM/invasin domains)
Acidithiobacillus_thiooxidaons_RS19-104.protein_1912.faa	1912	None	None	None	None	#N/A	0
Acidithiobacillus_thiooxidaons_RS19-104.protein_1913.faa	1913	None	None	None	None	#N/A	0
Acidithiobacillus_thiooxidaons_RS19-104.protein_1914.faa	1914	None	None	None	None	#N/A	0
Acidithiobacillus_thiooxidaons_RS19-104.protein_1915.faa	1915	None	None	None	None	DEAD-like helicases superfamily	Superfamily II DNA or RNA helicase, SNF2 family|Adenine-specific DNA methylase|Adenine-specific DNA methylase, N12 class
Acidithiobacillus_thiooxidaons_RS19-104.protein_1916.faa	1916	None	None	None	None	#N/A	0
Acidithiobacillus_thiooxidaons_RS19-104.protein_1917.faa	1917	None	None	None	None	#N/A	0
Acidithiobacillus_thiooxidaons_RS19-104.protein_1918.faa	1918	None	None	None	None	PFAM Lytic transglycosylase catalytic	Soluble lytic murein transglycosylase and related regulatory proteins (some contain LysM/invasin domains)
Acidithiobacillus_thiooxidaons_RS19-104.protein_1919.faa	1919	None	None	None	None	0	0
Acidithiobacillus_thiooxidaons_RS19-104.protein_1920.faa	1920	None	K12217 intracellular multiplication protein IcmO [EC:7.2.4.8]	None	None	Type IV secretory pathway VirD4	Type IV secretory pathway, VirD4 component, TraG/TraD family ATPase
Acidithiobacillus_thiooxidaons_RS19-104.protein_1921.faa	1921	None	K07473 DNA-damage-inducible protein J	None	None	TIGRFAM addiction module antitoxin, RelB DinJ family	Antitoxin component of the RelBE or YafQ-DinJ toxin-antitoxin module
Acidithiobacillus_thiooxidaons_RS19-104.protein_1922.faa	1922	None	K18831 HTH-type transcriptional regulator / antitoxin HigA	None	None	regulator	Antitoxin component HigA of the HigAB toxin-antitoxin module, contains an N-terminal HTH domain
Acidithiobacillus_thiooxidaons_RS19-104.protein_1923.faa	1923	None	None	None	None	protein encoded in hypervariable junctions of pilus gene clusters	0
Acidithiobacillus_thiooxidaons_RS19-104.protein_1924.faa	1924	None	K07459 putative ATP-dependent endonuclease of the OLD family	None	None	DNA synthesis involved in DNA repair	Recombinational DNA repair ATPase RecF|Predicted ATP-dependent endonuclease of the OLD family, contains P-loop ATPase and TOPRIM domains
Acidithiobacillus_thiooxidaons_RS19-104.protein_1925.faa	1925	None	None	None	None	DNA methylase	DNA modification methylase
Acidithiobacillus_thiooxidaons_RS19-104.protein_1926.faa	1926	None	None	None	None	DNA methylase	DNA modification methylase
Acidithiobacillus_thiooxidaons_RS19-104.protein_1927.faa	1927	None	None	None	None	#N/A	0
Acidithiobacillus_thiooxidaons_RS19-104.protein_1928.faa	1928	None	None	None	None	#N/A	0
Acidithiobacillus_thiooxidaons_RS19-104.protein_1929.faa	1929	None	None	None	None	#N/A	0
Acidithiobacillus_thiooxidaons_RS19-104.protein_1930.faa	1930	None	K07496 putative transposase	None	None	TIGRFAM Transposase, IS605 OrfB, C-terminal	Transposase
Acidithiobacillus_thiooxidaons_RS19-104.protein_1931.faa	1931	None	None	None	None	#N/A	0
Acidithiobacillus_thiooxidaons_RS19-104.protein_1932.faa	1932	None	None	None	None	#N/A	0
Acidithiobacillus_thiooxidaons_RS19-104.protein_1933.faa	1933	None	None	None	None	#N/A	0
Acidithiobacillus_thiooxidaons_RS19-104.protein_1934.faa	1934	None	None	None	None	#N/A	0
Acidithiobacillus_thiooxidaons_RS19-104.protein_1935.faa	1935	None	None	None	None	#N/A	0
Acidithiobacillus_thiooxidaons_RS19-104.protein_1936.faa	1936	None	None	None	None	0	0
Acidithiobacillus_thiooxidaons_RS19-104.protein_1937.faa	1937	None	None	None	None	#N/A	0
Acidithiobacillus_thiooxidaons_RS19-104.protein_1938.faa	1938	None	None	None	None	spore germination	Permease of the drug/metabolite transporter (DMT) superfamily
Acidithiobacillus_thiooxidaons_RS19-104.protein_1939.faa	1939	None	None	None	None	endonuclease activity	5-methylcytosine-specific restriction endonuclease McrA
Acidithiobacillus_thiooxidaons_RS19-104.protein_1940.faa	1940	None	None	None	None	#N/A	0
Acidithiobacillus_thiooxidaons_RS19-104.protein_1941.faa	1941	None	None	None	None	#N/A	0
Acidithiobacillus_thiooxidaons_RS19-104.protein_1942.faa	1942	None	None	None	None	#N/A	0
Acidithiobacillus_thiooxidaons_RS19-104.protein_1943.faa	1943	None	None	PF06114	FALSE	IrrE N-terminal-like domain	Zn-dependent peptidase ImmA, M78 family
Acidithiobacillus_thiooxidaons_RS19-104.protein_1944.faa	1944	None	K13655 HTH-type transcriptional regulator / antitoxin MqsA	None	None	Antitoxin component of bacterial toxin-antitoxin system, MqsA	DNA-binding transcriptional regulator YiaG, XRE-type HTH domain
Acidithiobacillus_thiooxidaons_RS19-104.protein_1945.faa	1945	None	K13651 motility quorum-sensing regulator / GCU-specific mRNA interferase toxin	None	None	Motility quorum-sensing regulator, toxin of MqsA	0
Acidithiobacillus_thiooxidaons_RS19-104.protein_1946.faa	1946	None	None	None	None	0	0
Acidithiobacillus_thiooxidaons_RS19-104.protein_1947.faa	1947	GH23	None	None	None	lytic transglycosylase activity	Soluble lytic murein transglycosylase and related regulatory proteins (some contain LysM/invasin domains)
Acidithiobacillus_thiooxidaons_RS19-104.protein_1948.faa	1948	None	None	None	None	#N/A	0
Acidithiobacillus_thiooxidaons_RS19-104.protein_1949.faa	1949	None	K01991 polysaccharide biosynthesis/export protein	None	None	Polysaccharide biosynthesis/export protein	Periplasmic protein involved in polysaccharide export, contains SLBB domain of the beta-grasp fold
Acidithiobacillus_thiooxidaons_RS19-104.protein_1950.faa	1950	GT4	None	None	None	Glycosyl transferases group 1	Glycosyltransferase involved in cell wall bisynthesis
Acidithiobacillus_thiooxidaons_RS19-104.protein_1951.faa	1951	None	K12442 phthiocerol/phenolphthiocerol synthesis type-I polyketide synthase C [EC:2.3.1.292]	None	None	Polyketide synthase dehydratase	Acyl carrier protein|Short-chain dehydrogenase|NADPH:quinone reductase or related Zn-dependent oxidoreductase|Acyl transferase domain in polyketide synthase (PKS) enzymes
Acidithiobacillus_thiooxidaons_RS19-104.protein_1952.faa	1952	None	K00652 8-amino-7-oxononanoate synthase [EC:2.3.1.47]	None	None	Aminotransferase class I and II	7-keto-8-aminopelargonate synthetase or related enzyme
Acidithiobacillus_thiooxidaons_RS19-104.protein_1953.faa	1953	None	K09803 uncharacterized protein	None	None	Ribonuclease toxin, BrnT, of type II toxin-antitoxin system	Uncharacterized conserved protein, DUF497 family
Acidithiobacillus_thiooxidaons_RS19-104.protein_1954.faa	1954	None	None	None	None	BrnA antitoxin of type II toxin-antitoxin system	Uncharacterized conserved protein, DUF4415 family
Acidithiobacillus_thiooxidaons_RS19-104.protein_1955.faa	1955	GT107	K07266 capsular polysaccharide export protein	None	None	Capsule polysaccharide biosynthesis protein	Capsule polysaccharide export protein KpsC/LpsZ
Acidithiobacillus_thiooxidaons_RS19-104.protein_1956.faa	1956	None	None	None	None	#N/A	0
Acidithiobacillus_thiooxidaons_RS19-104.protein_1957.faa	1957	None	None	None	None	Belongs to the short-chain dehydrogenases reductases (SDR) family	Short-chain dehydrogenase
Acidithiobacillus_thiooxidaons_RS19-104.protein_1958.faa	1958	None	None	None	None	Sulfatase	Phosphoglycerol transferase MdoB or a related enzyme of AlkP superfamily
Acidithiobacillus_thiooxidaons_RS19-104.protein_1959.faa	1959	None	None	None	None	Antitoxin component of a toxin-antitoxin (TA) module	Antitoxin component of toxin-antitoxin stability system, DNA-binding transcriptional repressor
Acidithiobacillus_thiooxidaons_RS19-104.protein_1960.faa	1960	None	K19160 mRNA interferase YafO [EC:3.1.-.-]	None	None	this blockage is overcome by subsequent expression of antitoxin YafN. Overexpression causes cleavage of a number of mRNAs in a ribosome-dependent fashion. YafO binding to the 50S ribosomal subunit in the translation complex induces mRNA cleavage 3' to the region protected by the ribosome	0
Acidithiobacillus_thiooxidaons_RS19-104.protein_1961.faa	1961	None	None	None	None	0	0
Acidithiobacillus_thiooxidaons_RS19-104.protein_1962.faa	1962	None	K16011 mannose-1-phosphate guanylyltransferase / mannose-6-phosphate isomerase [EC:2.7.7.13 5.3.1.8]	None	None	Mannose-6-phosphate isomerase	Mannose-6-phosphate isomerase, cupin superfamily|Mannose-1-phosphate guanylyltransferase
Acidithiobacillus_thiooxidaons_RS19-104.protein_1963.faa	1963	None	K10107 capsular polysaccharide transport system permease protein	None	None	COG3524 Capsule polysaccharide export protein	Capsule polysaccharide export protein KpsE/RkpR
Acidithiobacillus_thiooxidaons_RS19-104.protein_1964.faa	1964	None	None	None	None	ABC-2 type transporter	ABC-type polysaccharide/polyol phosphate export permease
Acidithiobacillus_thiooxidaons_RS19-104.protein_1965.faa	1965	None	None	None	None	ABC-2 type transporter	ABC-type polysaccharide/polyol phosphate export permease
Acidithiobacillus_thiooxidaons_RS19-104.protein_1966.faa	1966	None	K09689 capsular polysaccharide transport system ATP-binding protein [EC:7.6.2.12]	None	None	ABC transporter	ABC-type polysaccharide/polyol phosphate transport system, ATPase component
Acidithiobacillus_thiooxidaons_RS19-104.protein_1967.faa	1967	None	None	None	None	Polysaccharide pyruvyl transferase	Polysaccharide pyruvyl transferase family protein WcaK
Acidithiobacillus_thiooxidaons_RS19-104.protein_1968.faa	1968	None	K01854 UDP-galactopyranose mutase [EC:5.4.99.9]	None	None	UDP-galactopyranose mutase	UDP-galactopyranose mutase
Acidithiobacillus_thiooxidaons_RS19-104.protein_1969.faa	1969	None	K16650 galactofuranosylgalactofuranosylrhamnosyl-N-acetylglucosaminyl-diphospho-decaprenol beta-1,5/1,6-galactofuranosyltransferase [EC:2.4.1.288]	None	None	Glycosyltransferase like family 2	Glycosyltransferase, GT2 family
Acidithiobacillus_thiooxidaons_RS19-104.protein_1970.faa	1970	None	None	None	None	glycosyl transferase family 8	0
Acidithiobacillus_thiooxidaons_RS19-104.protein_1971.faa	1971	None	K07493 putative transposase	None	None	Transposase, Mutator family	Transposase (or an inactivated derivative)
Acidithiobacillus_thiooxidaons_RS19-104.protein_1972.faa	1972	GT46	None	None	None	glycosyl transferase family 8	Glycosyltransferase involved in cell wall bisynthesis|Tetratricopeptide (TPR) repeat|Tetratricopeptide (TPR) repeat|Tetratricopeptide (TPR) repeat|Tetratricopeptide (TPR) repeat|Tetratricopeptide (TPR) repeat|Tetratricopeptide (TPR) repeat|Capsular polysaccharide biosynthesis protein
Acidithiobacillus_thiooxidaons_RS19-104.protein_1973.faa	1973	GT2_Glycos_transf_2	K16649 rhamnopyranosyl-N-acetylglucosaminyl-diphospho-decaprenol beta-1,3/1,4-galactofuranosyltransferase [EC:2.4.1.287]	None	None	Glycosyltransferase like family 2	Glycosyltransferase, GT2 family
Acidithiobacillus_thiooxidaons_RS19-104.protein_1974.faa	1974	None	None	None	None	#N/A	0
Acidithiobacillus_thiooxidaons_RS19-104.protein_1975.faa	1975	None	K07488 transposase	None	None	Transposase zinc-ribbon domain	Transposase
Acidithiobacillus_thiooxidaons_RS19-104.protein_1976.faa	1976	None	None	None	None	#N/A	0
Acidithiobacillus_thiooxidaons_RS19-104.protein_1977.faa	1977	None	K07062 toxin FitB [EC:3.1.-.-]	None	None	Toxic component of a toxin-antitoxin (TA) module. An RNase	Predicted nucleic acid-binding protein, contains PIN domain
Acidithiobacillus_thiooxidaons_RS19-104.protein_1978.faa	1978	None	K21495 antitoxin FitA	None	None	Plasmid stability protein	Plasmid stability protein
Acidithiobacillus_thiooxidaons_RS19-104.protein_1979.faa	1979	None	K18843 antitoxin HicB	None	None	nucleic acid-templated transcription	Predicted nuclease of the RNAse H fold, HicB family
Acidithiobacillus_thiooxidaons_RS19-104.protein_1980.faa	1980	None	K22252 GDP-6-deoxy-D-talose 4-dehydrogenase [EC:1.1.1.135]	None	None	PFAM NAD-dependent epimerase dehydratase	Nucleoside-diphosphate-sugar epimerase
Acidithiobacillus_thiooxidaons_RS19-104.protein_1981.faa	1981	None	None	None	None	Methionine biosynthesis protein MetW	Ubiquinone/menaquinone biosynthesis C-methylase UbiE
Acidithiobacillus_thiooxidaons_RS19-104.protein_1982.faa	1982	None	None	None	None	methyltransferase	Ubiquinone/menaquinone biosynthesis C-methylase UbiE
Acidithiobacillus_thiooxidaons_RS19-104.protein_1983.faa	1983	None	None	None	None	#N/A	0
Acidithiobacillus_thiooxidaons_RS19-104.protein_1984.faa	1984	None	None	None	None	Antitoxin component of a toxin-antitoxin (TA) module	0
Acidithiobacillus_thiooxidaons_RS19-104.protein_1985.faa	1985	None	K07063 uncharacterized protein	None	None	PIN domain	Predicted nucleic acid-binding protein, contains PIN domain
Acidithiobacillus_thiooxidaons_RS19-104.protein_1986.faa	1986	None	K19165 antitoxin Phd	None	None	Antitoxin component of a toxin-antitoxin (TA) module	Antitoxin component YafN of the YafNO toxin-antitoxin module, PHD/YefM family
Acidithiobacillus_thiooxidaons_RS19-104.protein_1987.faa	1987	None	K07063 uncharacterized protein	None	None	PIN domain	Predicted nucleic acid-binding protein, contains PIN domain
Acidithiobacillus_thiooxidaons_RS19-104.protein_1988.faa	1988	None	None	None	None	Ribbon-helix-helix domain	0
Acidithiobacillus_thiooxidaons_RS19-104.protein_1989.faa	1989	None	None	None	None	Bacterial antitoxin of type II TA system, VapB	Transcription regulator of the Arc/MetJ class
Acidithiobacillus_thiooxidaons_RS19-104.protein_1990.faa	1990	None	None	None	None	0	0
Acidithiobacillus_thiooxidaons_RS19-104.protein_1991.faa	1991	None	None	None	None	PilT protein domain protein	PIN domain nuclease, a component of toxin-antitoxin system (PIN domain)
Acidithiobacillus_thiooxidaons_RS19-104.protein_1992.faa	1992	None	None	None	None	response to pH	Uncharacterized membrane protein HdeD, DUF308 family
Acidithiobacillus_thiooxidaons_RS19-104.protein_1993.faa	1993	None	K13256 protein PsiE	None	None	Phosphate-starvation-inducible E	Phosphate starvation-inducible membrane PsiE (function unknown)
Acidithiobacillus_thiooxidaons_RS19-104.protein_1994.faa	1994	None	K00425 cytochrome bd ubiquinol oxidase subunit I [EC:7.1.1.7]	None	None	Cytochrome bd terminal oxidase subunit I	Cytochrome bd-type quinol oxidase, subunit 1
Acidithiobacillus_thiooxidaons_RS19-104.protein_1995.faa	1995	None	None	None	None	Cytochrome bd terminal oxidase subunit I	0
Acidithiobacillus_thiooxidaons_RS19-104.protein_1996.faa	1996	None	None	None	None	0	0
Acidithiobacillus_thiooxidaons_RS19-104.protein_1997.faa	1997	None	None	None	None	Sterol carrier protein	Putative sterol carrier protein
Acidithiobacillus_thiooxidaons_RS19-104.protein_1998.faa	1998	None	None	None	None	PAS domain	DNA-binding transcriptional response regulator, NtrC family, contains REC, AAA-type ATPase, and a Fis-type DNA-binding domains
[truncated: 1,577 more rows]

## Sheet: Table S4
Category	Function	Gene.abbreviation	Gene.name	Hmm.file	Corresponding.KO	Reaction	Substrate	Product	Hmm.detecting.threshold	Acidithiobacillus_thiooxidans_RS19_104.protein.Hmm.presence	Acidithiobacillus_thiooxidans_RS19_104.protein.Hit.numbers	Acidithiobacillus_thiooxidans_RS19_104.protein.Hits
Thermophilic specific	Thermophilic specific	rgy	reverse gyrase	TIGR01054.hmm	K03170	Thermophilic specific	N/A	N/A	469.70|full	Absent	0	None
Amino acid utilization	4-aminobutyrate aminotransferase and related aminotransferases	4-aminobutyrate aminotransferase and related aminotransferases	4-aminobutyrate aminotransferase and related aminotransferases	K00823.hmm, K07250.hmm, K13524.hmm, K14268.hmm, K03918.hmm	K00823, K07250, K13524, K14268, K03918	4-aminobutanoate + 2-oxoglutarate = succinate semialdehyde + L-glutamate [RN:R01648]	4-aminobutanoate; 2-oxoglutarate	succinate semialdehyde; L-glutamate	609.33|domain, 639.10|domain, 436.80|full, 825.23|full, 369.10|full	Absent	0	None;None;None;None;None
Amino acid utilization	Aminotransferase class I and II	aminotransferase class I and II	aminotransferase class I and II	K05825.hmm	K05825	L-2-aminoadipate + 2-oxoglutarate = 2-oxoadipate + L-glutamate [RN:R01939]	L-2-aminoadipate; 2-oxoglutarate	2-oxoadipate; L-glutamate	392.87|domain	Absent	0	None
Amino acid utilization	Phosphoserine aminotransferase	phosphoserine aminotransferase	phosphoserine aminotransferase	K00831.hmm	K00831	O-phospho-L-serine + 2-oxoglutarate = 3-phosphooxypyruvate + L-glutamate [RN:R04173]; 4-phosphooxy-L-threonine + 2-oxoglutarate = (3R)-3-hydroxy-2-oxo-4-phosphooxybutanoate + L-glutamate [RN:R05085]	O-phospho-L-serine; 2-oxoglutarate; 4-phosphooxy-L-threonine	3-phosphooxypyruvate; L-glutamate; (3R)-3-hydroxy-2-oxo-4-phosphooxybutanoate	137.97|full	Present	1	Acidithiobacillus_thiooxidans_RS19-104.protein_1326
Amino acid utilization	Ornithine/acetylornithine aminotransferase	ornithine/acetylornithine aminotransferase	ornithine/acetylornithine aminotransferase	K00819.hmm, K00821.hmm, K05830.hmm, K00840.hmm	K00819, K00821, K05830, K00840	L-ornithine + a 2-oxo carboxylate = L-glutamate 5-semialdehyde + an L-amino acid [RN:R01343]	L-ornithine; 2-oxo carboxylate	L-glutamate 5-semialdehyde; L-amino acid	490.03|full, 483.83|domain, 505.00|domain, 704.00|domain	Present	2	Acidithiobacillus_thiooxidans_RS19-104.protein_3568;Acidithiobacillus_thiooxidans_RS19-104.protein_273;None;None
Amino acid utilization	Branched-chain amino acid aminotransferase/4-amino-4-deoxychorismate lyase	branched-chain amino acid aminotransferase/4-amino-4-deoxychorismate lyase	branched-chain amino acid aminotransferase/4-amino-4-deoxychorismate lyase	K00826.hmm, K02619.hmm, K03342.hmm	K00826, K02619, K03342	L-leucine + 2-oxoglutarate = 4-methyl-2-oxopentanoate + L-glutamate [RN:R01090]	L-leucine; 2-oxoglutarate	4-methyl-2-oxopentanoate; L-glutamate	188.77|full, 187.00|full, 522.93|full	Present	2	Acidithiobacillus_thiooxidans_RS19-104.protein_1248;Acidithiobacillus_thiooxidans_RS19-104.protein_973;None
Amino acid utilization	Aspartate/tyrosine/aromatic aminotransferase	aspartate/tyrosine/aromatic aminotransferase	aspartate/tyrosine/aromatic aminotransferase	K00812.hmm, K00813.hmm, K11358.hmm, K00832.hmm	K00812, K00813, K11358, K00832	L-aspartate + 2-oxoglutarate = oxaloacetate + L-glutamate [RN:R00355]	L-aspartate; 2-oxoglutarate	oxaloacetate; L-glutamate	464.33|full, 530.40|full, 342.60|full, 553.10|full	Present	1	Acidithiobacillus_thiooxidans_RS19-104.protein_1310;None;None;None
Amino acid utilization	Histidinol-phosphate/aromatic aminotransferase	histidinol-phosphate/aromatic aminotransferase	histidinol-phosphate/aromatic aminotransferase	K00817.hmm	K00817	L-histidinol phosphate + 2-oxoglutarate = 3-(imidazol-4-yl)-2-oxopropyl phosphate + L-glutamate [RN:R03243]	L-histidinol phosphate; 2-oxoglutarate	3-(imidazol-4-yl)-2-oxopropyl phosphate; L-glutamate	289.63|full	Present	3	Acidithiobacillus_thiooxidans_RS19-104.protein_1328,Acidithiobacillus_thiooxidans_RS19-104.protein_2917,Acidithiobacillus_thiooxidans_RS19-104.protein_1772
Amino acid utilization	Serine-pyruvate aminotransferase/archaeal aspartate aminotransferase	serine-pyruvate aminotransferase/archaeal aspartate aminotransferase	serine-pyruvate aminotransferase/archaeal aspartate aminotransferase	K00830.hmm	K00830	L-alanine + glyoxylate = pyruvate + glycine [RN:R00369]	L-alanine; glyoxylate	pyruvate; glycine	418.23|domain	Absent	0	None
Ethanol fermentation	Acetate => Acetaldehyde	acetate => acetaldehyde	acetate => acetaldehyde	K00129.hmm, K00138.hmm	K00129, K00138	an aldehyde + NAD(P)+ + H2O = a carboxylate + NAD(P)H + H+ [RN:R00538 R00634]	aldehyde; NAD+; NADP+; H2O	carboxylate; NADH; NADPH; H+	764.63|full, 807.77|domain	Absent	0	None;None
Ethanol fermentation	Acetaldehyde => Ethanol	acetaldehyde => ethanol	acetaldehyde => ethanol	K13954.hmm, K00001.hmm, K04072.hmm, K00114.hmm, K00002.hmm, K04022.hmm, K22473.hmm	K13954, K00001, K04072, K00114, K00002, K04022, K22473	a primary alcohol + NAD+ = an aldehyde + NADH + H+ [RN:R00623]; a secondary alcohol + NAD+ = a ketone + NADH + H+ [RN:R00624]	primary alcohol; NAD+; secondary alcohol	aldehyde; NADH; H+; ketone	504.00|domain, 336.20|domain, 644.33|full, 652.23|domain, 406.57|full, 471.53|full, 1290.63|full	Absent	0	None;None;None;None;None;None;None
Fatty acid degradation	Fatty acid degradation	acyl-CoA dehydrogenase	acyl-CoA dehydrogenase	K00249.hmm, K00255.hmm, K06445.hmm, K06446.hmm, K09456.hmm, K09478.hmm, K11410.hmm, K15980.hmm, K18244.hmm	K00249, K00255, K06445, K06446, K09456, K09478, K11410, K15980, K18244	a acyl-CoA + electron-transfer flavoprotein = a trans-2,3-dehydroacyl-CoA + reduced electron-transfer flavoprotein [RN:R00392]	acyl-CoA; electron-transfer flavoprotein	trans-2,3-dehydroacyl-CoA; reduced electron-transfer flavoprotein	318.80|domain, 575.20|full, 427.00|full, 490.30|domain, 461.93|full, 500.07|full, 510.67|domain, 782.47|full, 576.53|domain	Absent	0	None;None;None;None;None;None;None;None;None
Aromatics degradation	Protocatechuate/Catechol degradation	catA	catechol 1,2-dioxygenase	K03381.hmm	K03381	catechol + O2 = cis,cis-muconate [RN:R00817]	catechol; O2	cis,cis-muconate	343.50|domain	Absent	0	None
Aromatics degradation	Phenol => Benzoyl-CoA	ubiX	flavin prenyltransferase	K03186.hmm	K03186	dimethylallyl phosphate + FMNH2 = prenylated FMNH2 + phosphate [RN:R11225]	dimethylallyl phosphate; FMNH2	prenylated FMNH2; phosphate	125.70|full	Present	1	Acidithiobacillus_thiooxidans_RS19-104.protein_2180
Aromatics degradation	Phenol => Benzoyl-CoA	bsdC	vanillate/4-hydroxybenzoate decarboxylase subunit C	K01612.hmm	K01612	4-hydroxybenzoate = phenol + CO2 [RN:R01238]	4-hydroxybenzoate	phenol; CO2	574.80|full	Absent	0	None
Aromatics degradation	Benzoyl-CoA reduction	bcrC	benzoyl-CoA reductase subunit C	K04112.hmm	K04112	cyclohexa-1,5-diene-1-carbonyl-CoA + oxidized ferredoxin + 2 ADP + 2 phosphate = benzoyl-CoA + reduced ferredoxin + 2 ATP + 2 H2O [RN:R02451]	cyclohexa-1,5-diene-1-carbonyl-CoA; oxidized ferredoxin; ADP; phosphate	benzoyl-CoA; reduced ferredoxin; ATP; H2O	370.00|full	Absent	0	None
Aromatics degradation	Benzoyl-CoA reduction	bcrB	benzoyl-CoA reductase subunit B	K04113.hmm	K04113	cyclohexa-1,5-diene-1-carbonyl-CoA + oxidized ferredoxin + 2 ADP + 2 phosphate = benzoyl-CoA + reduced ferredoxin + 2 ATP + 2 H2O [RN:R02451]	cyclohexa-1,5-diene-1-carbonyl-CoA; oxidized ferredoxin; ADP; phosphate	benzoyl-CoA; reduced ferredoxin; ATP; H2O	317.33|full	Absent	0	None
Aromatics degradation	Benzoyl-CoA reduction	bcrA	benzoyl-CoA reductase subunit A	K04114.hmm	K04114	cyclohexa-1,5-diene-1-carbonyl-CoA + oxidized ferredoxin + 2 ADP + 2 phosphate = benzoyl-CoA + reduced ferredoxin + 2 ATP + 2 H2O [RN:R02451]	cyclohexa-1,5-diene-1-carbonyl-CoA; oxidized ferredoxin; ADP; phosphate	benzoyl-CoA; reduced ferredoxin; ATP; H2O	396.30|full	Absent	0	None
Aromatics degradation	Benzoyl-CoA reduction	bcrD	benzoyl-CoA reductase subunit D	K04115.hmm	K04115	cyclohexa-1,5-diene-1-carbonyl-CoA + oxidized ferredoxin + 2 ADP + 2 phosphate = benzoyl-CoA + reduced ferredoxin + 2 ATP + 2 H2O [RN:R02451]	cyclohexa-1,5-diene-1-carbonyl-CoA; oxidized ferredoxin; ADP; phosphate	benzoyl-CoA; reduced ferredoxin; ATP; H2O	296.30|full	Absent	0	None
Complex carbon degradation	Cellulose degrading	cellobiosidase	cellobiosidase	K19668.hmm	K19668	Hydrolysis of (1->4)-beta-D-glucosidic linkages in cellulose and cellotetraose, releasing cellobiose from the non-reducing ends of the chains	N/A	N/A	225.47|domain	Absent	0	None
Complex carbon degradation	Cellulose degrading	cellulase	cellulase	K01179.hmm, K20542.hmm	K01179, K20542	Endohydrolysis of (1->4)-beta-D-glucosidic linkages in cellulose, lichenin and cereal beta-D-glucans	N/A	N/A	27.30|domain, 152.20|full	Present	1	None;Acidithiobacillus_thiooxidans_RS19-104.protein_1143
Complex carbon degradation	Cellulose degrading	beta-glucosidase	beta-glucosidase	K01188.hmm, K05349.hmm, K05350.hmm	K01188, K05349, K05350	Hydrolysis of terminal, non-reducing beta-D-glucosyl residues with release of beta-D-glucose	N/A	N/A	695.13|domain, 314.90|full, 584.90|domain	Absent	0	None;None;None
Complex carbon degradation	Hemicullulose debranching	arabinosidase	arabinosidase	K01209.hmm, K15921.hmm	K01209, K15921	Hydrolysis of terminal non-reducing alpha-L-arabinofuranoside residues in alpha-L-arabinosides.	N/A	N/A	96.47|full, 225.70|domain	Absent	0	None;None
Complex carbon degradation	Hemicullulose debranching	beta-glucuronidase	beta-glucuronidase	K01195.hmm	K01195	a beta-D-glucuronoside + H2O = D-glucuronate + an alcohol [RN:R01478]	beta-D-glucuronoside; H2O	D-glucuronate; alcohol	403.53|full	Absent	0	None
Complex carbon degradation	Hemicullulose debranching	alpha-L-rhamnosidase	alpha-L-rhamnosidase	K05989.hmm	K05989	Hydrolysis of terminal non-reducing alpha-L-rhamnose residues in alpha-L-rhamnosides	N/A	N/A	173.10|domain	Absent	0	None
Complex carbon degradation	Endohemicellulases	mannan endo-1,4-beta-mannosidase	mannan endo-1,4-beta-mannosidase	K01218.hmm, K19355.hmm	K01218, K19355	Random hydrolysis of (1->4)-beta-D-mannosidic linkages in mannans, galactomannans and glucomannans [RN:R08612]	N/A	N/A	78.93|domain, 100.53|full	Absent	0	None;None
Complex carbon degradation	Endohemicellulases	alpha-D-xyloside xylohydrolase	alpha-D-xyloside xylohydrolase	K01811.hmm	K01811	Hydrolysis of terminal, non-reducing alpha-D-xylose residues with release of alpha-D-xylose.	N/A	N/A	621.53|domain	Absent	0	None
Complex carbon degradation	Other oligosaccharide degrading	beta-xylosidase	beta-xylosidase	K01198.hmm	K01198	Hydrolysis of (1->4)-beta-D-xylans, to remove successive D-xylose residues from the non-reducing termini	N/A	N/A	184.60|domain	Absent	0	None
Complex carbon degradation	Other oligosaccharide degrading	beta-mannosidase	beta-mannosidase	K01192.hmm	K01192	Hydrolysis of terminal, non-reducing beta-D-mannose residues in beta-D-mannosides [RN:R08613]	N/A	N/A	406.10|full	Absent	0	None
Complex carbon degradation	Other oligosaccharide degrading	beta-galactosidase	beta-galactosidase	K01190.hmm, K12111.hmm, K12308.hmm	K01190, K12111, K12308	Hydrolysis of terminal non-reducing beta-D-galactose residues in beta-D-galactosides	N/A	N/A	382.13|full, 1274.03|domain, 225.67|domain	Absent	0	None;None;None
Complex carbon degradation	Amylolytic enzymes	alpha-amylase	alpha-amylase	K01176.hmm, K05343.hmm, K07405.hmm	K01176, K05343, K07405	Endohydrolysis of (1->4)-alpha-D-glucosidic linkages in polysaccharides containing three or more (1->4)-alpha-linked D-glucose units	N/A	N/A	252.60|domain, 495.17|domain, 344.03|full	Absent	0	None;None;None
Complex carbon degradation	Amylolytic enzymes	glucoamylase	glucoamylase	K01178.hmm	K01178	Hydrolysis of terminal (1->4)-linked alpha-D-glucose residues successively from non-reducing ends of the chains with release of beta-D-glucose	N/A	N/A	152.77|full	Present	1	Acidithiobacillus_thiooxidans_RS19-104.protein_2098
Complex carbon degradation	Amylolytic enzymes	pullulanase	pullulanase	K01200.hmm	K01200	Hydrolysis of (1->6)-alpha-D-glucosidic linkages in pullulan, amylopectin and glycogen, and in the alpha- and beta-limit dextrins of amylopectin and glycogen	N/A	N/A	390.57|domain	Absent	0	None
Complex carbon degradation	Amylolytic enzymes	isoamylase	isoamylase	K01214.hmm	K01214	Hydrolysis of (1->6)-alpha-D-glucosidic branch linkages in glycogen, amylopectin and their beta-limit dextrins	N/A	N/A	962.67|full	Absent	0	None
Complex carbon degradation	Chitin degrading	chitiniase	chitiniase	K01183.hmm, K13381.hmm	K01183, K13381	Random endo-hydrolysis of N-acetyl-beta-D-glucosaminide (1->4)-beta-linkages in chitin and chitodextrins	N/A	N/A	121.47|full, 339.03|domain	Absent	0	None;None
Complex carbon degradation	Chitin degrading	hexosaminidase	hexosaminidase	K01207.hmm, K12373.hmm, K14459.hmm	K01207, K12373, K14459	Hydrolysis of terminal non-reducing N-acetyl-D-hexosamine residues in N-acetyl-beta-D-hexosaminides	N/A	N/A	253.67|domain, 86.50|full, 200.80|full	Present	1	Acidithiobacillus_thiooxidans_RS19-104.protein_3480;None;None
Fermentation	Pyruvate oxidation	porA	pyruvate ferredoxin oxidoreductase alpha subunit	K00169.hmm	K00169	pyruvate + CoA + 2 oxidized ferredoxin = acetyl-CoA + CO2 + 2 reduced ferredoxin + 2 H+ [RN:R01196]	pyruvate; CoA; oxidized ferredoxin	acetyl-CoA; CO2; reduced ferredoxin; H+	299.20|full	Absent	0	None
Fermentation	Alcohol utilization	adh	alcohol dehydrogenase	K00001.hmm	K00001	a primary alcohol + NAD+ = an aldehyde + NADH + H+ [RN:R00623]; a secondary alcohol + NAD+ = a ketone + NADH + H+ [RN:R00624]	primary alcohol; NAD+; secondary alcohol	aldehyde; NADH; H+; ketone	336.20|domain	Absent	0	None
Fermentation	Lactate utilization	ldh	L-lactate dehydrogenase	K00016.hmm	K00016	(S)-lactate + NAD+ = pyruvate + NADH + H+ [RN:R00703]	(S)-lactate; NAD+	pyruvate; NADH; H+	317.10|full	Absent	0	None
Fermentation	Acetogenesis	acdA	acetyl coenzyme A synthetase (ADP forming), alpha domain	TIGR02717.hmm	K01905	ATP + acetate + CoA = ADP + phosphate + acetyl-CoA [RN:R00229]	ATP; acetate; CoA	ADP; phosphate; acetyl-CoA	463.00|full	Absent	0	None
Fermentation	Acetogenesis	ack	acetate kinase	TIGR00016.hmm	K00925	ATP + acetate = ADP + acetyl phosphate [RN:R00315]	ATP; acetate	ADP; acetyl phosphate	146.10|full	Present	1	Acidithiobacillus_thiooxidans_RS19-104.protein_2283
Fermentation	Acetogenesis	pta	phosphate acetyltransferase	TIGR00651.hmm	K00625	acetyl-CoA + phosphate = CoA + acetyl phosphate [RN:R00230]	acetyl-CoA; phosphate	CoA; acetyl phosphate	205.40|full	Absent	0	None
Fermentation	Acetate to acetyl-CoA	acs	acetyl-CoA synthetase	TIGR02188.hmm	K01895	ATP + acetate + CoA = AMP + diphosphate + acetyl-CoA [RN:R00235]	ATP; acetate; CoA	AMP; diphosphate; acetyl-CoA	684.65|full	Present	1	Acidithiobacillus_thiooxidans_RS19-104.protein_2353
Fermentation	Pyruvate <=> acetyl-CoA + formate	pflD	formate C-acetyltransferase	K00656.hmm	K00656	acetyl-CoA + formate = CoA + pyruvate [RN:R00212]	acetyl-CoA; formate	CoA; pyruvate	336.47|full	Absent	0	None
C1 metabolism	Methanol oxidation	mxaF	methanol dehydrogenase (cytochrome c) subunit 1	methanol_dehydrogenase_pqq_xoxF_mxaF.hmm	K14028	a primary alcohol + 2 ferricytochrome cL = an aldehyde + 2 ferrocytochrome cL + 2 H+ [RN:R10713]	primary alcohol; ferricytochrome cL	aldehyde; ferrocytochrome cL; H+	400|full	Absent	0	None
C1 metabolism	Methanol oxidation	mdh	methanol dehydrogenase	TIGR04266.hmm	K00093	methanol + NAD+ = formaldehyde + NADH + H+ [RN:R00605]	methanol; NAD+	formaldehyde; NADH; H+	400.00|full	Absent	0	None
C1 metabolism	Methyl amine -> formaldehyde	mauA	methylamine dehydrogenase light chain	TIGR02659.hmm	K15228	methylamine + H2O + 2 amicyanin = formaldehyde + NH3 + 2 reduced amicyanin [RN:R00606]	methylamine; H2O; amicyanin	formaldehyde; NH3; reduced amicyanin	85.80|full	Absent	0	None
C1 metabolism	Methyl amine -> formaldehyde	mauB	methylamine dehydrogenase heavy chain	TIGR02658.hmm	K15229	methylamine + H2O + 2 amicyanin = formaldehyde + NH3 + 2 reduced amicyanin [RN:R00606]	methylamine; H2O; amicyanin	formaldehyde; NH3; reduced amicyanin	90.50|full	Absent	0	None
C1 metabolism	Formaldehyde oxidation	fdhA	glutathione-independent formaldehyde dehydrogenase	TIGR02819.hmm	K00148	formaldehyde + NAD+ + H2O = formate + NADH + 2 H+ [RN:R00604]	formaldehyde; NAD+; H2O	formate; NADH; H+	425.15|full	Absent	0	None
C1 metabolism	Formaldehyde oxidation	fghA	S-formylglutathione hydrolase	TIGR02821.hmm	K01070	S-formylglutathione + H2O = glutathione + formate [RN:R00527]	S-formylglutathione; H2O	glutathione; formate	131.95|full	Present	1	Acidithiobacillus_thiooxidans_RS19-104.protein_3276
C1 metabolism	Formaldehyde oxidation	frmA	S-(hydroxymethyl)glutathione dehydrogenase / alcohol dehydrogenase	TIGR02818.hmm	K00121	S-(hydroxymethyl)glutathione + NAD(P)+ = S-formylglutathione + NAD(P)H + H+ [RN:R06983 R07140]	S-(hydroxymethyl)glutathione; NAD+; NADP+	S-formylglutathione; NADH; NADPH; H+	509.55|full	Present	1	Acidithiobacillus_thiooxidans_RS19-104.protein_3275
C1 metabolism	Formaldehyde oxidation	mycoS_dep_FDH	S-(hydroxymethyl)mycothiol dehydrogenase	TIGR03451.hmm	K00153	S-(hydroxymethyl)mycothiol + NAD+ = S-formylmycothiol + NADH + H+ [RN:R09129]	S-(hydroxymethyl)mycothiol; NAD+	S-formylmycothiol; NADH; H+	512.15|full	Absent	0	None
C1 metabolism	Formaldehyde oxidation	fae	5,6,7,8-tetrahydromethanopterin hydro-lyase	TIGR03126.hmm	K10713	5,6,7,8-tetrahydromethanopterin + formaldehyde = 5,10-methylenetetrahydromethanopterin + H2O [RN:R08058]	5,6,7,8-tetrahydromethanopterin; formaldehyde	5,10-methylenetetrahydromethanopterin; H2O	31.15|full	Absent	0	None
C1 metabolism	Formate oxidation	fdoG	formate dehydrogenase major subunit	K00123.hmm	K00123	formate + NAD+ = CO2 + NADH [RN:R00519]	formate; NAD+ [CPD:C00003]	CO2; NADH	841.13|full	Absent	0	None
C1 metabolism	Formate oxidation	fdwB	formate dehydrogenase beta subunit	K22515.hmm	K22515	formate + NAD+ = CO2 + NADH [RN:R00519]	formate; NAD+ [CPD:C00003]	CO2; NADH	555.20|domain	Absent	0	None
C1 metabolism	Formate oxidation	fdoH	formate dehydrogenase iron-sulfur subunit	K00124.hmm	K00124	formate + NAD+ = CO2 + NADH [RN:R00519]	formate; NAD+ [CPD:C00003]	CO2; NADH	169.00|domain	Absent	0	None
C1 metabolism	Formate oxidation	fdhA	formate dehydrogenase (coenzyme F420) alpha subunit	K22516.hmm	K22516	formate + oxidized coenzyme F420 = CO2 + reduced coenzyme F420 [RN:R10797]	formate; oxidized coenzyme F420	CO2; reduced coenzyme F420	937.40|full	Absent	0	None
C1 metabolism	Formate oxidation	fdhB	formate dehydrogenase (coenzyme F420) beta subunit	K00125.hmm	K00125	formate + oxidized coenzyme F420 = CO2 + reduced coenzyme F420 [RN:R10797]	formate; oxidized coenzyme F420	CO2; reduced coenzyme F420	209.97|full	Absent	0	None
C1 metabolism	Aerobic CO oxidation	coxS	aerobic carbon-monoxide dehydrogenase small subunit	K03518.hmm	K03518	CO + a quinone + H2O = CO2 + a quinol [RN:R11168]	CO; quinone; H2O	CO2; quinol	242.00|domain	Absent	0	None
C1 metabolism	Aerobic CO oxidation	coxM	aerobic carbon-monoxide dehydrogenase medium subunit	K03519.hmm	K03519	CO + a quinone + H2O = CO2 + a quinol [RN:R11168]	CO; quinone; H2O	CO2; quinol	272.50|domain	Absent	0	None
C1 metabolism	Aerobic CO oxidation	coxL	aerobic carbon-monoxide dehydrogenase large subunit	K03520.hmm	K03520	CO + a quinone + H2O = CO2 + a quinol [RN:R11168]	CO; quinone; H2O	CO2; quinol	846.90|full	Absent	0	None
Methane metabolism	Methane oxidation - Partculate methane monooxygenase	pmoA	methane/ammonia monooxygenase subunit A	pmoA.hmm	K10944	methane + quinol + O2 = methanol + quinone + H2O [RN:R09518]	methane; quinol; O2	methanol; quinone; H2O	160.90|full	Absent	0	None
Methane metabolism	Methane oxidation - Partculate methane monooxygenase	pmoB	methane/ammonia monooxygenase subunit B	pmoB.hmm	K10945	methane + quinol + O2 = methanol + quinone + H2O [RN:R09518]	methane; quinol; O2	methanol; quinone; H2O	156.70|full	Absent	0	None
Methane metabolism	Methane oxidation - Partculate methane monooxygenase	pmoC	methane/ammonia monooxygenase subunit C	pmoC.hmm	K10946	methane + quinol + O2 = methanol + quinone + H2O [RN:R09518]	methane; quinol; O2	methanol; quinone; H2O	136.27|full	Absent	0	None
Methane metabolism	Methane oxidation - Soluble methane monoxygenase	mmoB	methane monooxygenase regulatory protein B	PF02406.hmm	K16160	methane + NAD(P)H + H+ + O2 = methanol + NAD(P)+ + H2O [RN:R01142 R01143]	methane; NADH; NADPH; H+; O2	methanol; NAD+; NADP+; H2O	10|full	Absent	0	None
Methane metabolism	Methane oxidation - Soluble methane monoxygenase	mmoD	methane monooxygenase component D	TIGR04550.hmm	K16162	methane + NAD(P)H + H+ + O2 = methanol + NAD(P)+ + H2O [RN:R01142 R01143]	methane; NADH; NADPH; H+; O2	methanol; NAD+; NADP+; H2O	28.00|full	Absent	0	None
Methane metabolism	Methane production	mcrA	methyl-coenzyme M reductase alpha subunit	TIGR03256.hmm	K00399	methyl-CoM + CoB = CoM-S-S-CoB + methane [RN:R04541]	methyl-CoM; CoB	CoM-S-S-CoB; methane	314.45|full	Absent	0	None
Methane metabolism	Methane production	mcrB	methyl-coenzyme M reductase beta subunit	TIGR03257.hmm	K00401	methyl-CoM + CoB = CoM-S-S-CoB + methane [RN:R04541]	methyl-CoM; CoB	CoM-S-S-CoB; methane	173.35|full	Absent	0	None
[truncated: 247 more rows]

## Sheet: Table S5
Category	Function	Gene.abbreviation	Acidithiobacillus_thiooxidans_RS19_104.protein.Function.presence
[truncated: 104 more rows]

[truncated: 4 more sheets: Table S6, Table S7, Table S8, Table S9]
